# Supplementary material for: Dataset of China's non-competitive constant price input-output tables for 2007 and 2012
Source: Data Brief. 2019 Nov 7;27:104760. doi: 10.1016/j.dib.2019.104760 (PMC6920328; doi:10.1016/j.dib.2019.104760)
Supplement: Multimedia component 1 [file mmc1.zip]

Archive with 1 entries (1 files):
- 20190917 Data.xlsx
