# Supplementary material for: Dataset of China's non-competitive constant price input-output tables for 2007 and 2012
Source: Data Brief. 2019 Nov 7;27:104760. doi: 10.1016/j.dib.2019.104760 (PMC6920328; doi:10.1016/j.dib.2019.104760)
Supplement: Multimedia component 1 [file mmc1.zip › 20190917 Data.xlsx]

## Sheet: IO2007
Data are calculated at producers' prices in 2007
(10000 yuan)
Output		Code	Intermediate Use																																											Final Use
			Agriculture, Forestry, Animal Husbandry & Fishery	Mining and Washing of Coal	Extraction of Petroleum and Natural Gas	Mining of Metal Ores	Mining and Processing of Nonmetal Ores and Other Ores	Manufacture of Foods and Tobacco	Manufacture of Textile	Manufacture of Textile Wearing Apparel, Footwear, Caps, Leather, Fur, Feather and Its products	Processing of Timbers and Manufacture of Furniture	Papermaking, Printing and Manufacture of Articles for Culture, Education and Sports Activities	Processing of Petroleum, Coking, Processing of Nuclear Fuel	Chemical Industry	Manufacture of Nonmetallic Mineral Products	Smelting and Rolling of Metals	Manufacture of Metal Products	Manufacture of General Purpose and Special Purpose Machinery	Manufacture of Transport Equipment	Manufacture of Electrical Machinery and Equipment	Manufacture of Communication Equipment, Computer and Other Electronic Equipment	Manufacture of Measuring Instrument and Machinery for Cultural Activity & Office Work	Manufacture of Artwork, Other Manufacture	Scrap and Waste	Production and Supply of Electric Power and Heat Power	Production and Distribution of Gas	Production and Distribution of Water	Construction	Transport、Storage	Post	Information Transmission, Computer Services and Software	Wholesale and Retail Trades	Hotels and Catering Services	Financial Intermediation	Real Estate	Renting and Leasing， Business Services	Scientific Research and Development	Technical Services	Management of Water Conservancy, Environment and Public Facilities	Services to Households and Other Services	Education	Health，Social Security and Social Welfare	Culture, Sports and Entertainment	Public Management and Social Organization	Total Intermediate Use	Total Final Consumption Expenditure
Input																																														Household Consumption Expenditure			Government Consumption Expenditure
																																														Rural	Urban	Total Household Consumption
Code		-	01	02	03	04	05	06	07	08	09	10	11	12	13	14	15	16	17	18	19	20	21	22	23	24	25	26	27	28	29	30	31	32	33	34	35	36	37	38	39	40	41	42	TIU	FU101	FU102	THC	FU103
Intermediate Inputs	Agriculture, Forestry, Animal Husbandry & Fishery	01	6.87716e+07	700959	1618.17	68504.5	10190.2	1.59461e+08	3.61768e+07	7.9154e+06	1.32035e+07	5.55593e+06	4924.73	1.66748e+07	86862.1	41693.9	31113	34162	14008.3	3377.71	0	1227.87	6.57236e+06	10326.5	4388	1324.9	0	2.593e+06	3.79741e+06	0	0	76443.5	1.77702e+07	0	6725.69	201294	431406	129926	1.02582e+06	881499	368428	595370	215878	0	3.4344e+08	5.15935e+07	5.9967e+07	1.1156e+08	3.41623e+06
	Mining and Washing of Coal	02	268212	9.69876e+06	224913	256257	88272.2	917597	1.0257e+06	425895	556455	784473	1.1196e+07	7.97075e+06	1.13838e+07	1.17714e+07	497612	1.31798e+06	278174	147404	52568.7	79944.9	347396	46025.6	3.30206e+07	698766	12366.4	569465	670445	9453.83	0	84025.2	94173.1	0	15681.3	109122	15438.7	39175.4	64542	285653	320014	457560	23807.2	362993	9.61888e+07	873463	604442	1.4779e+06	0
	Extraction of Petroleum and Natural Gas	03	13476.4	90452.8	1.28245e+06	696278	470581	444900	247444	164029	36697.7	73112.3	1.18914e+08	1.43101e+07	1.49045e+06	1.76901e+06	260955	367601	244660	145156	136326	4469.94	40038.2	2317.02	3.59403e+06	5.54242e+06	22386.3	0	758342	0	0	0	374325	0	0	11374.7	1448.4	3896.73	26128.6	26442.1	0	17383.4	18335.8	33120.3	1.51634e+08	0	0	0	0
	Mining of Metal Ores	04	0	0	0	6.34299e+06	0	0	0	0	0	0	0	2.16456e+06	426865	8.76585e+07	1.48663e+06	974850	103776	245110	7486.42	42389.1	10682.8	67234.8	8208.87	0	0	0	0	0	0	0	0	0	0	0	109033	24458.2	18838.8	0	0	0	0	0	9.96916e+07	0	0	0	0
	Mining and Processing of Nonmetal Ores and Other Ores	05	49165.1	39181.4	49017.7	63896.5	2.57958e+06	136632	0	0	0	0	24524.7	1.02175e+07	1.56093e+07	1.60823e+06	557784	227875	58779.3	88753.1	2251.61	3897.03	151728	3980.01	74259.2	340.637	1159.02	8.34661e+06	77448.6	0	0	0	0	0	0	0	1712.18	1120.98	9365.98	4373.2	71902.1	71853	21686.9	63952.4	4.02178e+07	0	0	0	0
	Manufacture of Foods and Tobacco	06	4.70229e+07	195643	187764	150257	111883	7.95665e+07	1.78339e+06	9.02019e+06	529468	554991	1.23079e+06	9.1603e+06	768893	1.9565e+06	531588	1.21282e+06	967815	933869	1.32299e+06	150772	777529	42802.6	940466	36183.1	32986.3	2.44881e+06	2.42639e+06	15087.9	208987	1.94032e+06	4.40063e+07	405827	292397	1.22579e+06	206265	99673	170032	2.0835e+06	1.61853e+06	1.16517e+06	2.49946e+06	630607	2.20632e+08	4.40167e+07	1.22862e+08	1.66879e+08	0
	Manufacture of Textile	07	69117.1	30224.8	79122	37717.5	22761.6	215273	9.65839e+07	5.9212e+07	1.14456e+06	2.75089e+06	13206.6	4.46486e+06	494421	60671.8	257211	479091	553222	481205	94715.2	61306.3	5.49783e+06	5013.28	15174	1084.99	3630.25	443187	369824	8714.94	9637.27	442666	804138	22543.1	109532	1.34344e+06	240517	26236.5	70933.2	1.38326e+06	363996	840361	136611	702926	1.79947e+08	1.85868e+06	2.56668e+06	4.42536e+06	0
	Manufacture of Textile Wearing Apparel, Footwear, Caps, Leather, Fur, Feather and Its products	08	202482	388703	368090	269473	169094	534079	4.21107e+06	2.81108e+07	2.1374e+06	1.11889e+06	111977	1.42419e+06	586947	1.32641e+06	498797	800049	3.24314e+06	536063	667386	135681	905382	7841.67	1.02097e+06	109029	62647.1	2.23831e+06	2.02261e+06	43321.4	171642	3.07826e+06	516742	429370	464021	1.35769e+06	95887.6	69541.2	226519	678368	243799	1.15265e+06	860810	2.40464e+06	6.50008e+07	1.01566e+07	4.65556e+07	5.67122e+07	0
	Processing of Timbers and Manufacture of Furniture	09	492320	821564	391488	199685	72528.5	443669	206366	312438	3.18601e+07	3.16392e+06	81885.1	929162	1.45874e+06	397525	2.65036e+06	1.19664e+06	3.00756e+06	629363	579505	123808	1.82135e+06	5751.33	188270	11269.3	18521.5	1.0961e+07	337371	29582.8	83536.2	1.18609e+06	277313	156590	122977	271400	41759.1	52019.8	204031	1.0927e+06	2.62029e+06	1.1564e+06	540533	3.63177e+06	7.38291e+07	1.02702e+06	4.14509e+06	5.17211e+06	0
	Papermaking, Printing and Manufacture of Articles for Culture, Education and Sports Activities	10	428354	130096	221611	127608	87846.9	8.79877e+06	2.34192e+06	2.50792e+06	1.65435e+06	4.26278e+07	146315	8.15743e+06	5.22514e+06	577844	1.60469e+06	1.63381e+06	1.101e+06	2.81671e+06	3.39649e+06	540202	1.27633e+06	9391.92	588421	24530.3	33268.1	1.03624e+06	890970	173573	2.19365e+06	5.08345e+06	664520	5.01114e+06	602387	1.00693e+07	138681	554296	105586	1.58178e+06	6.09328e+06	1.95361e+06	3.2211e+06	6.98207e+06	1.32413e+08	684729	3.52773e+06	4.21245e+06	0
	Processing of Petroleum, Coking, Processing of Nuclear Fuel	11	3.94266e+06	1.35577e+06	3.59576e+06	3.76847e+06	1.55853e+06	1.29983e+06	881756	1.06802e+06	597668	777097	1.21431e+07	3.93638e+07	6.93758e+06	2.81277e+07	1.71314e+06	3.95587e+06	1.4318e+06	1.25786e+06	1.04781e+06	150890	446156	78697.9	1.2748e+07	239713	101121	1.26701e+07	5.90775e+07	247143	160462	1.27737e+06	907099	1.21875e+06	1.33845e+06	3.43822e+06	112804	835385	630946	1.74647e+06	1.70135e+06	575193	294169	3.56722e+06	2.18387e+08	903473	6.55649e+06	7.45996e+06	0
	Chemical Industry	12	3.72915e+07	1.71357e+06	2.49582e+06	2.87975e+06	4.08602e+06	1.23031e+07	3.0323e+07	1.04274e+07	9.71744e+06	2.07004e+07	3.93573e+06	2.5818e+08	1.73655e+07	7.95518e+06	6.98402e+06	1.34472e+07	1.76544e+07	2.30042e+07	2.57937e+07	4.94259e+06	5.86127e+06	969591	935124	61326.1	624416	2.45482e+07	4.1853e+06	20089.7	389707	3.27773e+06	1.29782e+06	550569	1.69699e+06	3.81909e+06	1.32214e+06	882943	1.13827e+06	7.9177e+06	1.90243e+06	3.98828e+07	1.41071e+06	1.77488e+06	6.15669e+08	6.13533e+06	1.73751e+07	2.35104e+07	0
	Manufacture of Nonmetallic Mineral Products	13	692877	992062	817149	514886	1.48504e+06	2.82773e+06	583822	228288	995188	411578	861753	4.27138e+06	3.78393e+07	8.31815e+06	1.83e+06	2.15857e+06	2.14854e+06	4.36931e+06	6.57681e+06	1.60851e+06	1.23567e+06	91641.9	617252	21138.1	34954.8	1.33351e+08	516968	19584	20705	98330.6	251196	29130.2	28702.3	52591.5	92049.6	74045	217441	94442.1	1.00105e+06	820171	277950	826408	2.19303e+08	502316	2.29431e+06	2.79663e+06	0
	Smelting and Rolling of Metals	14	117896	4.72533e+06	4.90074e+06	895140	285196	459762	170462	245480	2.66714e+06	1.89741e+06	171205	5.816e+06	5.54093e+06	2.05694e+08	6.30242e+07	8.38615e+07	3.78334e+07	7.6387e+07	1.17802e+07	1.65945e+06	6.40209e+06	419346	287674	23033.7	14138.7	9.81605e+07	1.167e+06	0	893.408	181747	8974.97	0	92687.3	70210.2	62061.1	289149	116784	262843	157403	7287.57	22631.5	0	6.15879e+08	0	0	0	0
	Manufacture of Metal Products	15	1.34107e+06	2.2078e+06	789084	1.43645e+06	354264	1.96125e+06	466035	773504	2.75063e+06	2.26922e+06	854288	5.13366e+06	6.3858e+06	6.32845e+06	2.21829e+07	1.66865e+07	5.3986e+06	1.24356e+07	1.05389e+07	1.90377e+06	3.09481e+06	48026.3	1.4389e+06	91409.3	338114	2.27241e+07	1.10962e+06	4616.11	157273	152211	231444	128582	1.11835e+06	2.70629e+06	312323	827276	109894	488811	458810	321260	164358	210253	1.38435e+08	704376	3.40422e+06	4.1086e+06	0
	Manufacture of General Purpose and Special Purpose Machinery	16	3.11909e+06	5.78837e+06	5.71911e+06	4.34793e+06	2.21582e+06	1.43036e+06	3.09486e+06	1.19137e+06	1.63661e+06	2.00997e+06	3.45531e+06	9.43901e+06	6.5717e+06	1.93563e+07	8.3813e+06	8.4879e+07	3.06442e+07	1.25478e+07	4.5945e+06	1.32988e+06	253550	24446.2	3.09403e+06	78548.1	135192	1.83312e+07	6.50432e+06	62517.9	739283	829771	236473	549039	363999	704242	185851	335327	346162	231153	431959	5.56697e+06	142404	418824	2.51318e+08	49121.2	599383	648505	0
	Manufacture of Transport Equipment	17	1.80645e+06	870973	722679	721423	544602	555098	526853	286972	529338	1.22741e+06	617928	2.03416e+06	1.28189e+06	3.7008e+06	1.5968e+06	5.98951e+06	1.08848e+08	723694	1.38969e+06	278895	828379	10783.8	3.51021e+06	217171	160818	2.92265e+06	2.10784e+07	629243	672378	4.77602e+06	640827	595150	573333	4.28543e+06	112432	605813	632819	4.39441e+06	1.46964e+06	176615	230163	3.29647e+06	1.86072e+08	5.07732e+06	1.94876e+07	2.45649e+07	0
	Manufacture of Electrical Machinery and Equipment	18	153434	1.85864e+06	1.00828e+06	944002	426521	649893	615621	355748	385144	1.0693e+06	318629	1.70821e+06	968285	2.15382e+06	1.49522e+06	2.10691e+07	1.18826e+07	3.88684e+07	1.2782e+07	2.86771e+06	428511	67151.8	1.65231e+07	23600.5	44709.4	2.61307e+07	807932	11125	6.54873e+06	2.73727e+06	1.27098e+06	298382	1.19431e+06	8.17421e+06	573008	1.80202e+06	467939	1.72572e+06	668053	518004	276112	428558	1.72301e+08	4.25274e+06	1.4978e+07	1.92308e+07	0
	Manufacture of Communication Equipment, Computer and Other Electronic Equipment	19	67908	221249	162947	120793	61021.3	203043	263676	263516	56018.8	1.53151e+06	43015.8	444708	169104	184885	231338	9.27139e+06	3.74497e+06	1.6658e+07	2.15799e+08	1.25124e+07	173538	3472.18	226585	6109.09	12569.2	1.81222e+06	879065	59598.4	6.32992e+06	1.74839e+06	103458	154290	404867	9.16677e+06	650857	2.02294e+06	376470	2.8881e+06	895909	159939	331522	2.01222e+06	2.9243e+08	4.36639e+06	1.50126e+07	1.9379e+07	0
	Manufacture of Measuring Instrument and Machinery for Cultural Activity & Office Work	20	163567	665091	1.34028e+06	257579	105672	312393	191788	92039.8	86263.8	346966	403372	2.54191e+06	495821	1.5641e+06	279086	2.07975e+06	3.32121e+06	1.42164e+06	2.05883e+06	5.01425e+06	140257	3788.49	5.9144e+06	64440.2	73061	2.08107e+06	401773	7832.85	1.55544e+06	134255	7846.07	777287	392262	569807	611954	1.79189e+06	212615	1.36058e+06	3.12631e+06	390812	198490	446872	4.30046e+07	611834	1.18527e+06	1.7971e+06	0
	Manufacture of Artwork, Other Manufacture	21	520827	389418	135530	275664	234257	637327	714505	651760	396070	664685	115399	1.53242e+06	929046	1.5998e+06	603532	2.71929e+06	923359	1.31545e+06	1.20382e+06	500782	3.50733e+06	3695.1	196803	6868.97	12395.2	1.90744e+06	296103	14352.4	86340.4	277381	120726	143910	125632	621896	53502.1	87099.7	79313.7	734422	348567	185755	86741	384859	2.53441e+07	1.87115e+06	1.19564e+07	1.38276e+07	0
	Scrap and Waste	22	27713	9858.46	1575.35	44459.6	327861	324225	295778	80038.2	308440	7.7913e+06	51579.6	2.47349e+06	3.35022e+06	2.57229e+07	1.48455e+06	4.66637e+06	206406	2.34209e+06	374533	4076.9	188680	5.43268e+06	32285.1	0	0	0	0	0	0	0	0	0	0	0	0	0	0	0	0	0	0	0	5.55411e+07	0	0	0	0
	Production and Supply of Electric Power and Heat Power	23	4.58288e+06	6.02336e+06	6.67528e+06	8.28971e+06	2.50961e+06	4.5301e+06	5.67163e+06	1.07714e+06	2.46379e+06	3.3567e+06	4.8278e+06	2.92869e+07	1.43565e+07	2.86397e+07	8.15036e+06	9.05741e+06	3.64601e+06	2.847e+06	4.1494e+06	397462	1.0986e+06	216745	1.12937e+08	184713	2.31191e+06	8.27196e+06	3.50608e+06	103021	2.1957e+06	4.38262e+06	3.76972e+06	1.67605e+06	602171	1.00388e+06	246343	278522	450621	1.02098e+06	3.8483e+06	1.74194e+06	387421	2.39686e+06	3.0317e+08	5.07472e+06	1.84549e+07	2.35296e+07	0
	Production and Distribution of Gas	24	18463.9	43057.3	118771	316644	204376	226634	122766	62056.4	47647.9	41029.3	365278	1.419e+06	250167	764163	156202	301174	167237	137003	170721	25890.1	57138.3	7754.4	330936	491212	38280.8	67811.4	318730	5299.08	47921.1	72751	417108	5741.43	10028.2	96142.3	3783.51	9561.25	15129.9	57546	128805	67626.2	30240	49999.6	7.28782e+06	467088	2.75284e+06	3.21993e+06	0
	Production and Distribution of Water	25	90890.2	122019	127649	90680.9	60976.8	269961	286174	118191	110055	470556	126794	981846	328809	649041	210842	196022	215832	144814	210336	49233	70258.6	12775.8	599256	8121.43	408817	232625	247509	15094.8	173934	230026	503669	134251	29317.7	108526	30115.2	76173.9	44480.6	242557	457765	156824	64853.1	160837	8.86851e+06	516099	2.70499e+06	3.22109e+06	0
	Construction	26	113271	128267	106905	22263.3	12714.1	107564	51564.3	46881.6	25351.8	31394.2	117787	206977	67222.7	177953	27868.2	116583	88062.6	57827.3	62580.1	11149.8	10322.8	4017.99	96013.5	6554.83	14052.2	5.98036e+06	998404	231081	139890	902396	373620	248237	1.80063e+06	88957.1	40163.6	111260	390285	664821	946391	2.72869e+06	354755	2.28847e+06	1.99996e+07	0	9.31875e+06	9.31875e+06	0
	Transport、Storage	27	7.65249e+06	4.96893e+06	1.73501e+06	2.93261e+06	2.47722e+06	1.10484e+07	4.16735e+06	3.61591e+06	3.3481e+06	3.30464e+06	5.16772e+06	1.51653e+07	8.98355e+06	1.27662e+07	3.55483e+06	9.10986e+06	5.47117e+06	5.37246e+06	5.24699e+06	846257	1.38914e+06	264878	3.5948e+06	263865	102923	4.72423e+07	2.16236e+07	702384	1.76055e+06	2.57453e+07	1.94934e+06	3.91314e+06	551614	4.95503e+06	357400	1.63992e+06	264934	1.51697e+06	3.65852e+06	597457	864906	4.85667e+06	2.44751e+08	5.59311e+06	1.79151e+07	2.35082e+07	1.62148e+07
	Post	28	322183	29128.2	16478.1	11663.7	11431.3	94958.5	162496	293653	72727.1	67803.8	7901.43	398654	51882.1	150619	29470.8	322430	49684	164777	119780	45223.3	17191.5	821.353	35882.1	1248.52	3898.44	131875	72268.3	248638	107103	232323	251119	571710	64790.4	130388	20574.7	47561.4	14322.4	129435	446627	51580.6	83889.5	1.37543e+06	6.46162e+06	80842.1	515174	596016	0
	Information Transmission, Computer Services and Software	29	1.73328e+06	268213	178467	94039.5	86472.9	743950	432330	692027	347897	317317	845552	1.97099e+06	419777	5.43184e+06	402624	1.07899e+06	564187	667017	3.26102e+06	160901	338229	9065.07	1.79947e+06	14408	44540.4	9.3935e+06	2.85169e+06	126638	3.40318e+06	3.17236e+06	570463	4.9439e+06	419316	422233	73807.2	203975	142259	342097	1.8323e+06	1.47735e+06	389377	3.49403e+06	5.51611e+07	5.93758e+06	2.38683e+07	2.98059e+07	0
	Wholesale and Retail Trades	30	7.22459e+06	1.12246e+06	917408	704660	526930	1.00049e+07	3.71558e+06	2.69519e+06	2.20549e+06	3.18756e+06	3.03603e+06	1.0233e+07	4.74991e+06	9.51e+06	3.40072e+06	9.16658e+06	9.53774e+06	6.24341e+06	1.16483e+07	1.08054e+06	1.24088e+06	172868	2.34598e+06	156907	74149.4	1.46659e+07	3.57399e+06	433234	2.70397e+06	1.87677e+06	4.13312e+06	768943	422047	2.41091e+06	248879	462758	233065	1.66775e+06	1.5326e+06	4.51042e+06	824515	1.76585e+06	1.47137e+08	2.06028e+07	5.68743e+07	7.74771e+07	0
	Hotels and Catering Services	31	1.29241e+06	1.17139e+06	823630	708700	545277	2.24816e+06	935274	892088	555669	698159	438278	3.16895e+06	1.50793e+06	1.9569e+06	1.82457e+06	2.59785e+06	1.19137e+06	1.646e+06	1.04874e+06	364139	404748	31293.5	796285	39980.9	90133.8	5.56141e+06	3.84267e+06	45860.5	1.51149e+06	6.84814e+06	1.21626e+06	7.34425e+06	1.61614e+06	7.65037e+06	423902	1.67568e+06	349175	1.39137e+06	4.938e+06	1.33526e+06	1.32779e+06	1.09967e+07	8.50524e+07	1.29728e+07	4.45071e+07	5.74799e+07	0
	Financial Intermediation	32	4.06362e+06	2.01793e+06	1.09943e+06	715889	521296	3.92112e+06	3.52428e+06	1.69189e+06	1.42371e+06	1.87388e+06	1.49893e+06	8.11115e+06	5.24568e+06	7.69459e+06	1.31087e+06	3.44963e+06	2.14504e+06	2.52205e+06	8.84369e+06	310471	654204	152665	1.12107e+07	272068	622451	5.4914e+06	1.57971e+07	65109.8	1.3882e+06	1.14066e+07	2.67e+06	1.25056e+07	3.66717e+06	4.7158e+06	62299	1.24324e+06	804033	1.95555e+06	4.55758e+06	791157	726897	2.81756e+06	1.45562e+08	7.07086e+06	3.43596e+07	4.14304e+07	2.72032e+06
	Real Estate	33	103361	138316	45275.3	35754.1	47555.3	698094	661104	1.54437e+06	484290	603500	40828.1	1.23328e+06	470479	139658	662404	1.00631e+06	406974	677827	833496	196687	403139	11484.2	131384	9943.46	6515.63	351698	1.07748e+06	89068.2	2.01944e+06	6.93923e+06	2.03437e+06	5.14548e+06	1.31771e+06	1.54469e+06	55106.6	404217	46740.6	2.54099e+06	800112	276067	610819	944368	3.67896e+07	2.26689e+07	5.29765e+07	7.56454e+07	0
	Renting and Leasing， Business Services	34	715319	416766	119739	193502	118045	5.6598e+06	747184	2.97644e+06	811105	961575	1.11795e+06	6.76139e+06	1.1028e+06	739885	514591	2.61961e+06	3.20738e+06	4.46981e+06	3.47701e+06	442308	420018	23437.8	1.0684e+06	32910.8	50717.7	2.19209e+06	1.45182e+06	221634	3.47357e+06	1.74339e+07	2.18656e+06	8.67226e+06	3.23271e+06	4.78622e+06	111143	585937	236695	1.28953e+06	3.55093e+06	1.06326e+06	954324	1.55025e+06	9.17605e+07	930916	1.13012e+07	1.22321e+07	5.69053e+06
	Scientific Research and Development	35	728444	143173	181672	21000.1	8842.22	326093	116899	77482.8	60410.3	68532.6	68466.5	1.17393e+06	140220	845206	111722	1.20648e+06	2.07646e+06	831265	2.3728e+06	203199	57744.6	2878.97	195704	2441.5	2496.16	443374	92220.3	3106.64	127874	572750	1633.71	182560	20680.3	51713.2	284508	84398.4	16621.1	2532.78	413675	68201.1	49675.8	2306.57	1.34414e+07	0	0	0	6.83752e+06
	Technical Services	36	3.08705e+06	841767	951873	692969	319796	1.02887e+06	412742	405360	143560	471535	346349	2.30053e+06	591729	1.38803e+06	598348	1.5904e+06	1.4679e+06	888861	1.1541e+06	194933	102796	11371.9	1.86147e+06	16843.1	14277.1	6.28771e+06	306574	851.454	235036	1.21053e+06	25642.1	92211.7	167662	65935.1	153748	2.12069e+06	60988.2	64210.3	374120	180748	24056.6	213460	3.24676e+07	0	0	0	7.73196e+06
	Management of Water Conservancy, Environment and Public Facilities	37	988263	129666	86112.5	43244.5	96246.6	128089	315913	21569.4	14835.7	245307	52926.9	373304	58797.6	173619	21287.9	77335.8	73431.8	46017.8	40690.6	4461.39	10910.4	2322.05	499315	4302.64	590238	30919.4	95398	0	25251.5	90241.2	60878.5	125004	33531.7	849167	7901.04	8833.92	396302	135554	277644	38865.1	44027	421768	6.73949e+06	264504	2.67424e+06	2.93874e+06	1.14253e+07
	Services to Households and Other Services	38	1.85462e+06	944730	471074	171405	172813	613234	278797	332681	133950	292695	276072	1.40546e+06	756219	1.58229e+06	300766	534927	418034	235005	265109	43749.5	46311.6	56081.3	2.8694e+06	33962.8	121719	1.0328e+06	6.07371e+06	9980.9	704001	4.15744e+06	2.05448e+06	1.07253e+06	918965	2.00866e+06	44509.1	440108	500554	3.94247e+06	1.64362e+06	956756	531689	3.07251e+06	4.33759e+07	6.54869e+06	3.35047e+07	4.00534e+07	0
	Education	39	477170	238528	51694	60406.4	116756	152114	64545.1	47857.6	43185.4	45393.2	28067.2	210855	79965.5	111190	51068.7	315388	129441	86247	91874.5	21279	27428.3	892.873	128086	6139.24	26226.4	207487	592831	16194.2	249806	618315	130234	1.19794e+06	65266.4	139552	112263	105190	64791.8	78659.9	2.51097e+06	397293	130141	3.67541e+06	1.29041e+07	1.47476e+07	2.81454e+07	4.2893e+07	7.46505e+07
	Health，Social Security and Social Welfare	40	453357	337408	46939.9	154270	105271	306945	159340	168076	123154	218372	93565.4	485931	496970	668784	487620	1.32446e+06	768754	571016	268637	99946.2	15970.2	9573.84	513630	38543.9	3501.66	246093	212154	1260.52	30888.6	69506.9	42622.6	219803	37431.2	21493.8	45895.6	52716.1	74729.3	38990.2	427657	375877	99400.7	685389	1.06019e+07	3.68275e+06	4.31034e+07	4.67861e+07	5.75599e+07
	Culture, Sports and Entertainment	41	122502	158188	104250	168067	164033	471639	268224	298195	133678	158516	62190.5	686180	342124	357722	167101	546745	283547	281252	327279	49680.8	72458	5612.88	726367	19195.4	39907.4	900482	571476	47005.5	437114	1.56679e+06	482338	1.1367e+06	568393	503208	79075.4	215417	116399	402396	1.30796e+06	203348	1.70528e+06	2.33131e+06	1.85893e+07	1.32851e+06	6.29895e+06	7.62746e+06	9.08905e+06
	Public Management and Social Organization	42	151537	23442.3	30070.5	11482.3	6490.49	56185	26454	21567.4	12720.8	18051.3	11425.7	67018.7	31117.9	52176.6	18542.4	48044.3	33963.6	24443.7	33166.4	5391.13	8153.63	0	41997.1	788.12	2423.71	75506.8	76484.1	1890.69	31759.2	91385	29363.8	70572.6	64990.6	19964.9	3038.95	12448.9	5851.04	21162.5	38569.8	20139.1	8012.37	45769.2	1.35356e+06	0	0	0	1.56573e+08
	Total Intermediate Inputs	TII	2.02338e+08	5.21605e+07	3.83828e+07	3.98582e+07	2.34097e+07	3.16119e+08	2.02825e+08	1.40411e+08	8.38098e+07	1.13759e+08	1.73224e+08	4.94053e+08	1.65398e+08	4.91673e+08	1.40185e+08	3.03695e+08	2.65552e+08	2.25272e+08	3.43826e+08	3.84698e+07	4.64065e+07	8.35055e+06	2.26761e+08	8.86246e+06	6.30764e+06	4.82083e+08	1.70757e+08	3.72319e+06	4.00953e+07	1.15001e+08	9.24871e+07	6.04974e+07	2.45539e+07	7.9771e+07	7.77558e+06	2.03328e+07	1.04784e+07	4.73678e+07	5.75539e+07	7.30541e+07	2.01855e+07	7.13236e+07	5.52815e+09	2.43172e+08	7.22354e+08	9.65526e+08	3.51909e+08
Value Added	Compensation of Employees	VA001	2.71816e+08	2.12502e+07	1.30504e+07	8.16355e+06	6.1673e+06	3.09075e+07	1.84577e+07	1.89543e+07	1.03775e+07	1.24128e+07	1.09554e+07	3.78066e+07	2.19555e+07	3.12167e+07	1.24984e+07	3.35852e+07	2.52871e+07	1.36247e+07	2.34926e+07	4.00902e+06	6.83538e+06	526482	2.09805e+07	930961	2.44285e+06	7.40532e+07	3.78374e+07	2750752	1.13929e+07	4.18861e+07	1.53788e+07	3.48877e+07	1.33866e+07	1.31785e+07	3.57965e+06	1.23572e+07	5.50485e+06	1.14015e+07	5.73475e+07	2.55686e+07	6.92731e+06	7.53295e+07	1.10047e+09
	Net Taxes on Production	VA002	478020	7.34672e+06	1.17528e+07	3.56342e+06	2.50051e+06	3.24194e+07	1.07693e+07	8.2908e+06	5.40191e+06	7.94169e+06	1.05725e+07	2.41931e+07	1.35195e+07	3.13267e+07	7.42402e+06	1.85408e+07	1.61765e+07	9.61279e+06	1.28664e+07	2.01303e+06	3.30299e+06	226130	1.14336e+07	156733	747812	1.80037e+07	1.38628e+07	337509	3.46994e+06	4.20454e+07	6.15765e+06	1.51607e+07	1.89352e+07	3.95099e+06	156009	2.10425e+06	434963	2.65838e+06	1.87032e+06	1.33175e+06	1.69683e+06	433694	3.85187e+08
	Depreciation of FixedAssets	VA003	1.42974e+07	4.94684e+06	5.91898e+06	2.07315e+06	2.05409e+06	1.40515e+07	5.85457e+06	2.60711e+06	1.97188e+06	5.47152e+06	7.0456e+06	1.79303e+07	8.19178e+06	1.70682e+07	4.32264e+06	8.9634e+06	7.64891e+06	3.79713e+06	1.08234e+07	926287	1.26252e+06	193787	3.78815e+07	874746	1.98047e+06	7.75688e+06	2.73694e+07	980059	2.51555e+07	1.23139e+07	5.32687e+06	1.93827e+06	6.4093e+07	8.36197e+06	641971	2.83552e+06	2.7401e+06	1.96886e+06	6.77265e+06	3.42783e+06	2.01456e+06	1.07002e+07	3.72555e+08
	Operating Surplus	VA004	0	1.07463e+07	2.6244e+07	7.83516e+06	4.38456e+06	2.44062e+07	1.40666e+07	1.04621e+07	8.3782e+06	9.74474e+06	8.94761e+06	4.59982e+07	1.89785e+07	3.96751e+07	1.2625e+07	3.00814e+07	1.51203e+07	1.92433e+07	2.08944e+07	3.37851e+06	4.02685e+06	3.43628e+07	1.78028e+07	258000	309491	4.53208e+07	6.71746e+07	-483935	2.01907e+07	7.7079e+07	2.88039e+07	8.23261e+07	2.67775e+07	1.25834e+07	1.63696e+06	6.34106e+06	2.42414e+06	2.41473e+07	7.11412e+06	7.8434e+06	4.58484e+06	388750	8.02223e+08
	Total Value Added	TVA	2.86592e+08	4.42901e+07	5.69661e+07	2.16353e+07	1.51065e+07	1.01785e+08	4.91481e+07	4.03143e+07	2.61295e+07	3.55707e+07	3.75211e+07	1.25928e+08	6.26453e+07	1.19287e+08	3.68701e+07	9.11708e+07	6.42328e+07	4.62779e+07	6.80768e+07	1.03268e+07	1.54277e+07	3.53092e+07	8.80985e+07	2.22044e+06	5.48062e+06	1.45135e+08	1.46244e+08	3.58439e+06	6.0209e+07	1.73324e+08	5.56672e+07	1.34313e+08	1.23192e+08	3.80748e+07	6.01459e+06	2.3638e+07	1.11041e+07	4.0176e+07	7.31046e+07	3.81716e+07	1.52235e+07	8.68521e+07	2.66044e+09
Total Inputs		TI	4.8893e+08	9.64505e+07	9.53489e+07	6.14935e+07	3.85161e+07	4.17904e+08	2.51974e+08	1.80726e+08	1.09939e+08	1.4933e+08	2.10746e+08	6.19981e+08	2.28044e+08	6.1096e+08	1.77055e+08	3.94866e+08	3.29784e+08	2.7155e+08	4.11903e+08	4.87966e+07	6.18342e+07	4.36598e+07	3.1486e+08	1.10829e+07	1.17883e+07	6.27217e+08	3.17001e+08	7.30757e+06	1.00304e+08	2.88325e+08	1.48154e+08	1.9481e+08	1.47746e+08	1.17846e+08	1.37902e+07	4.39709e+07	2.15825e+07	8.75438e+07	1.30658e+08	1.11226e+08	3.54091e+07	1.58176e+08	8.18859e+09
[truncated: 9 more columns]

## Sheet: IO2012
Data are calculated at producers' prices in 2012
(10000 yuan)
Output		Code	Intermediate Use																																											Final Use
			Farming, Forestry, Animal Production and Fishery	Mining and Washing of Coal	Extraction of Crude Petroleum and Natural Gas	Mining of Metal Ores	Mining and Quarrying of Nonmetallic Mineral and Other Mineral	Manufacture of Food and Tobacco	Manufacture of Textiles	Manufacture of Textile Wearing Apparel, Footwear, Leather, Fur, Feather and Its Products	Processing of Timbers and Manufacture of Furniture	Papermaking, Printing and Manufacture of Articles for Culture, Education and Sports Activities	Manufacture of Refined Petroleum, Coke Products, Processing of Nuclear Fuel	Manufacture of Chemicals and Chemical Products	Manufacture of Nonmetallic Mineral Products	Manufacture and Processing of Metals	Manufacture of Fabricated Metal Products, Except Machinery and Equipment	Manufacture of General Purpose Machinery	Manufacture of Special Purpose Machinery	Manufacture of Transport Equipment	Manufacture of Electrical Machinery and Apparatus	Manufacture of Communication Equipment, Computer and Other Electronic Equipment	Manufacture of Measuring Instruments	Other Manufacture	Scrap and Waste	Repair of Fabricated Metal Products, Machinery and Equipment	Production and Supply of Electricity and Steam	Production and Distribution of Gas	Production and Distribution of Water	Construction	Wholesale and Retail Trade	Transport、Storage and Post	Accommodation, Food and Beverage Services	Information Transmission, Software and Information Technology Services	Finance	Real Estate	Renting and Leasing, Business Services	Scientific Research and Development, Technical Services	Management of Water Conservancy, Environment and Public Facilities	Services to Households, Repair and Other Services	Education	Health Care and Social Work Activities	Culture, Sports and Entertainment	Public Management, Social Security and Social Organization	Total Intermediate Use	Total Final Consumption Expenditure
Input																																														Household Consumption Expenditure			Government Consumption Expenditure
																																														Rural	Urban	Total Household Consumption
Code		-	01	02	03	04	05	06	07	08	09	10	11	12	13	14	15	16	17	18	19	20	21	22	23	24	25	26	27	28	29	30	31	32	33	34	35	36	37	38	39	40	41	42	TIU	FU101	FU102	THC	FU103
Intermediate Inputs	Farming, Forestry, Animal Production and Fishery	01	1.23206e+08	154357	4046.79	43953.5	47673.3	3.18415e+08	6.45449e+07	8.94587e+06	2.10208e+07	1.28983e+07	18585.3	4.41894e+07	175061	123070	154122	48149.6	90689	31773.2	19562.4	0	0	1.30283e+06	10435.8	0	48522.9	613.69	7575.91	1.09307e+07	141179	7.95015e+06	2.58653e+07	519633	6440.62	93437.2	2.41927e+06	2.0994e+06	4.22803e+06	683290	1.18972e+06	646085	220366	4006.85	6.52498e+08	8.03687e+07	1.25492e+08	2.05861e+08	6.07607e+06
	Mining and Washing of Coal	02	54131.9	3.5956e+07	315734	748492	649335	1.83912e+06	1.16452e+06	431349	523147	2.73677e+06	2.29647e+07	2.1685e+07	2.36884e+07	2.93355e+07	1.35742e+06	747240	759476	330313	217450	0	0	799051	97913.1	38094.4	8.8525e+07	2.04798e+06	20559.1	365530	3999.12	569818	35255.5	0	0	30240.3	9574.44	128491	170714	179529	291169	337292	64351.4	309533	2.39528e+08	992966	638967	1.63193e+06	0
	Extraction of Crude Petroleum and Natural Gas	03	0	63372.6	1.01299e+06	87490.3	90972	0	0	0	0	0	2.24378e+08	1.3884e+07	729523	433117	209027	131621	212173	160653	0	0	0	0	0	0	4.81648e+06	1.4171e+07	0	0	0	0	0	0	0	0	0	0	0	0	0	0	0	0	2.6038e+08	0	0	0	0
	Mining of Metal Ores	04	0	129046	66.9375	1.78246e+07	178422	0	0	0	0	0	88070.9	5.35607e+06	2.50493e+06	1.78132e+08	2.16385e+06	216755	101942	38216.3	602290	0	0	11652.4	58144.7	8871.05	413.251	81139.8	0	0	0	0	0	0	0	0	0	92394.6	0	0	0	0	0	0	2.07589e+08	0	0	0	0
	Mining and Quarrying of Nonmetallic Mineral and Other Mineral	05	5417.33	624613	1.27495e+07	352473	817158	368558	1494.44	8505.37	33556	503503	230.133	8.81315e+06	3.30473e+07	904439	112341	34678.1	161467	70899	447851	0.381298	0	3397.46	1898.2	1134.92	178177	498.51	213.575	7.75248e+06	0	9827.1	0	0	0	0	0	9602.19	1257.85	3336.73	147.169	264.046	2660.05	15.4483	6.70221e+07	0	0	0	0
	Manufacture of Food and Tobacco	06	9.41182e+07	748592	510362	710962	366793	2.00206e+08	1.26927e+06	1.21161e+07	881799	1.49509e+06	2.31886e+06	2.82023e+07	2.12107e+06	4.25351e+06	1.45626e+06	2.1544e+06	1.26056e+06	1.49909e+06	2.08879e+06	2.58724e+06	274595	450064	203743	15262.3	1.57782e+06	101280	201796	3.47128e+06	2.11252e+06	7.84224e+06	7.11187e+07	2.01833e+06	1.55819e+06	1.56739e+06	4.974e+06	2.15276e+06	574562	4.09835e+06	4.73847e+06	3.30852e+06	4.86325e+06	4.9012e+06	4.82489e+08	1.04068e+08	2.72142e+08	3.7621e+08	0
	Manufacture of Textiles	07	134406	165672	16356.3	141553	49730.7	769240	1.49984e+08	1.04713e+08	2.49622e+06	1.13731e+07	86741.1	1.45851e+07	2.01338e+06	633539	784979	315284	891149	2.75763e+06	908867	228030	54321.1	2.33487e+06	225456	23340.3	4116.09	553.325	1467.68	632490	167624	428029	1.42489e+06	19640.8	56395.8	187621	313870	685227	422044	703935	477259	3.19567e+06	268707	3.15916e+06	3.07835e+08	3.14429e+06	5.33852e+06	8.48281e+06	0
	Manufacture of Textile Wearing Apparel, Footwear, Leather, Fur, Feather and Its Products	08	262708	559135	229468	329105	135911	742765	1.39672e+06	3.93688e+07	2.6427e+06	1.44671e+06	194150	2.79407e+06	1.96066e+06	1.0183e+06	695153	1.03312e+06	1.02471e+06	5.08591e+06	813030	383068	107648	140656	41286.1	31970.3	284804	48690.7	85676.1	5.44539e+06	620739	2.14665e+06	989981	275818	3.28576e+06	782672	4.51441e+06	174906	452147	768692	66472	1.82588e+06	2.03657e+06	7.431e+06	9.3674e+07	1.92354e+07	8.32179e+07	1.02453e+08	0
	Processing of Timbers and Manufacture of Furniture	09	209703	4.04537e+06	14572.4	190964	71487.7	364632	538849	298345	6.44612e+07	5.02296e+06	100267	1.36577e+06	1.82651e+06	748984	2.42879e+06	1.88647e+06	1.08546e+06	4.06786e+06	842755	336926	78014.4	718899	21052.6	33041.9	11293.3	3669.99	1935.1	3.29252e+07	236328	416508	201354	107888	445050	214506	176579	84279.8	167219	271044	612.179	4575.97	259048	1.46126e+06	1.27747e+08	2.52842e+06	9.05491e+06	1.15833e+07	0
	Papermaking, Printing and Manufacture of Articles for Culture, Education and Sports Activities	10	142531	246207	69963.2	514058	86728.7	1.0972e+07	1.2628e+06	2.45047e+06	1.78109e+06	7.65228e+07	150678	7.96264e+06	7.0232e+06	773727	1.689e+06	2.90272e+06	1.21754e+06	1.4628e+06	5.58336e+06	4.75558e+06	532637	374478	90680.6	60384.4	679865	27387.3	42472.4	3.50613e+06	7.3864e+06	2.54328e+06	893395	7.96585e+06	1.88791e+07	2.1387e+06	2.76955e+07	2.77631e+06	689959	1.89112e+06	4.96582e+06	723665	5.53425e+06	8.15771e+06	2.25125e+08	3.58401e+06	1.49395e+07	1.85235e+07	0
	Manufacture of Refined Petroleum, Coke Products, Processing of Nuclear Fuel	11	1.44913e+07	1.49214e+06	3.89055e+06	6.31801e+06	3.70455e+06	1.37949e+06	430901	513461	949117	988991	2.83803e+07	7.43799e+07	1.76905e+07	5.08245e+07	2.25132e+06	2.27864e+06	1.36312e+06	2.21712e+06	1.69721e+06	1.38356e+06	185760	236053	223773	115579	1.92068e+07	458925	37819.1	1.75719e+07	2.11543e+06	9.05557e+07	734797	466578	2.44479e+06	691580	2.04501e+07	7.27663e+06	1.23469e+06	1.13594e+06	1.50154e+06	402946	269684	6.10244e+06	3.90044e+08	2.01247e+06	2.11693e+07	2.31818e+07	0
	Manufacture of Chemicals and Chemical Products	12	7.57967e+07	4.8005e+06	3.08888e+06	6.32918e+06	4.8444e+06	1.74822e+07	3.61692e+07	1.96766e+07	1.50457e+07	3.64128e+07	9.94424e+06	5.23624e+08	3.6538e+07	1.63132e+07	1.75314e+07	1.49337e+07	1.58564e+07	3.26212e+07	4.63811e+07	3.67082e+07	2.27047e+06	4.55903e+06	1.4571e+06	323874	573993	144335	1.15984e+06	6.06578e+07	1.40161e+06	8.19208e+06	2.13136e+06	1.67533e+06	516473	562990	6.92039e+06	1.53498e+07	4.33133e+06	1.06167e+07	4.10194e+06	7.3533e+07	1.33636e+06	2.77574e+06	1.17469e+09	1.08411e+07	4.87619e+07	5.96029e+07	0
	Manufacture of Nonmetallic Mineral Products	13	289938	980437	97287.5	628453	1.6326e+06	3.96701e+06	330256	162586	1.26047e+06	829418	2.89188e+06	7.45189e+06	9.24774e+07	1.77052e+07	3.42497e+06	3.41551e+06	1.58485e+06	6.97504e+06	1.35027e+07	7.23091e+06	1.6355e+06	411275	127866	50036.9	358173	9017.14	15149	2.69633e+08	45360.5	837134	102924	122524	50870.2	45719	180497	760061	939168	195429	517124	188990	317419	1.22499e+06	4.44607e+08	1.49346e+06	3.56774e+06	5.06119e+06	0
	Manufacture and Processing of Metals	14	21668.9	9.82893e+06	4.68928e+06	2.00604e+06	1.20597e+06	168618	150661	150173	2.1279e+06	1.92945e+07	74390.9	8.89654e+06	1.11514e+07	3.89379e+08	1.11472e+08	7.89552e+07	5.18043e+07	7.83157e+07	1.30103e+08	2.08594e+07	3.54082e+06	1.97214e+06	982799	1.42184e+06	234721	63315.5	26575.6	2.19217e+08	45752.2	1.85846e+06	1411.18	119.674	0	1629.72	856.317	552741	99060.4	329297	30446.6	9.01117	14696.1	33.5352	1.15105e+09	0	0	0	0
	Manufacture of Fabricated Metal Products, Except Machinery and Equipment	15	407957	4.49666e+06	626905	2.83954e+06	1.76013e+06	2.60255e+06	208375	590855	6.56535e+06	2.11909e+06	220082	7.55685e+06	1.25399e+07	6.51494e+06	4.27579e+07	1.80332e+07	1.33518e+07	1.31462e+07	1.9694e+07	9.31766e+06	1.91373e+06	659177	105592	742449	147917	21681.3	403345	5.7755e+07	161272	2.51271e+06	183982	43920.5	79606.3	652557	9.91793e+06	1.00536e+07	323966	1.40225e+06	441993	56224.7	62816.2	718477	2.5371e+08	876819	4.03179e+06	4.90861e+06	0
	Manufacture of General Purpose Machinery	16	98983.6	4.32714e+06	1.46125e+06	3.09922e+06	1.38767e+06	1.30675e+06	861107	490494	1.53282e+06	897949	2.54766e+06	7.21262e+06	1.00647e+07	2.00441e+07	9.03492e+06	8.68582e+07	3.31912e+07	3.4861e+07	1.92969e+07	3.17848e+06	1.60163e+06	559095	107426	549185	1.62953e+06	58754.1	91690.2	7.07039e+06	177431	7.59454e+06	86935.4	50050.8	525220	119196	224253	394831	205933	199264	224951	24484.3	30339.4	141349	2.6342e+08	487113	1.15682e+06	1.64393e+06	0
	Manufacture of Special Purpose Machinery	17	5.8407e+06	4.42657e+06	3.58247e+06	3.49298e+06	3.23093e+06	1.17186e+06	1.40399e+06	1.49527e+06	785179	1.66952e+06	964490	3.77977e+06	3.63986e+06	3.26094e+06	3.88859e+06	2.41368e+06	3.95741e+07	1.46605e+06	2.1692e+06	2.82299e+06	980569	103756	86711.3	168649	226115	34552.1	35099.9	6.62971e+06	7529.73	1.74153e+06	42139.4	15106.2	857572	166808	1428.02	44162.2	49792.3	100451	6725.21	7.26539e+06	5834.78	16401.9	1.09665e+08	129259	1.1938e+06	1.32306e+06	0
	Manufacture of Transport Equipment	18	1.11463e+06	165719	105169	474965	552989	101231	14518.3	32473.6	16905.4	64279.5	119291	195587	2.01849e+06	341849	425032	4.95463e+06	8.37367e+06	2.03336e+08	139015	308101	104779	22332	41109.6	970013	29412.6	5318.6	3331.63	1.23459e+06	1.74568e+06	4.31301e+07	287210	1.3573e+06	621294	58346.4	1.50673e+07	2.44908e+06	1.65099e+06	7.29277e+06	2121.2	254553	163434	5.15335e+06	3.04499e+08	8.77387e+06	6.10579e+07	6.98318e+07	0
	Manufacture of Electrical Machinery and Apparatus	19	125342	1.18157e+06	424831	800010	645194	401523	189117	202066	210624	636951	516553	1.92121e+06	1.04033e+06	1.24391e+06	1.3431e+06	2.55169e+07	1.31151e+07	2.02693e+07	7.9448e+07	2.97567e+07	3.07787e+06	404734	952698	854202	2.22461e+07	21975.1	17864.1	5.15622e+07	6.8206e+06	805767	81875.4	1.43e+07	96434.9	458339	1.59426e+07	7.87055e+06	1.11063e+06	2.83092e+06	8630.26	555554	232605	922798	3.10163e+08	8.47883e+06	2.62641e+07	3.4743e+07	0
	Manufacture of Communication Equipment, Computer and Other Electronic Equipment	20	28501.2	824045	141344	171532	85350.4	94129.1	44246.4	101378	91111.8	1.25745e+06	495532	1.20287e+06	245390	331955	360027	2.21878e+07	1.14877e+07	1.08986e+07	2.66284e+07	3.24799e+08	1.03713e+07	385534	9290.54	288875	232286	23654.7	10574.4	3.2295e+06	3.48965e+06	762348	95690.6	2.34681e+07	781877	348519	1.49735e+07	1.6736e+07	201238	6.58247e+06	448655	219524	130201	1.13437e+06	4.85399e+08	7.98182e+06	2.89659e+07	3.69477e+07	0
	Manufacture of Measuring Instruments	21	101223	58522.9	1.43867e+06	71195.8	184418	102322	16973.3	3564.2	51548.9	65096.8	654263	503094	338744	475729	480055	2.58074e+06	2.01493e+06	5.53054e+06	2.73378e+06	2.26607e+06	7.59787e+06	84912.6	271.685	123278	1.17406e+07	50780.5	73604.6	884678	17521	132808	3662.45	796775	13922.2	21887.9	40782.2	7.15098e+06	340052	575317	1.97107e+06	138740	196041	593538	5.22206e+07	553478	1.41525e+06	1.96873e+06	0
	Other Manufacture	22	111941	401368	21686	19249	62460.7	56588	36402	1.10858e+06	17148.7	401633	90766.8	123978	99781.3	161689	152073	175200	249503	289598	173905	824390	11747.6	685714	463.597	2813.54	20741.5	792.946	238.316	872767	16643	142920	70783.9	20558.2	301063	498257	5.26436e+06	1.7785e+06	364547	1.24492e+06	80.8753	46348.8	221289	2687.97	1.61462e+07	735265	1.69074e+06	2.42601e+06	0
	Scrap and Waste	23	2338.75	48851.2	4105.7	5596.18	20727	122750	8093.72	21401.6	13038.2	6.92572e+06	11943.8	1.65344e+06	2.1505e+06	4.65899e+07	4.02508e+06	691422	90702.1	308537	13943.6	67840.3	34766.6	2862.34	1.92263e+06	0	0	0	0	0	0	0	0	0	0	0	0	0	0	0	0	0	0	0	6.47362e+07	0	0	0	0
	Repair of Fabricated Metal Products, Machinery and Equipment	24	202824	138500	174790	156202	146432	261331	199981	120381	125977	152612	194525	775051	875976	878274	292722	398065	310234	405270	283320	251505	27921.1	22446.2	15274.1	41675.7	1.29503e+06	31331	29327.6	247197	29452.1	893036	12931.1	116031	23252.6	75647.2	21718.7	48502.5	48027.6	205355	38529.8	35246.8	15017.3	21519.9	9.63844e+06	0	0	0	0
	Production and Supply of Electricity and Steam	25	8.88657e+06	8.9052e+06	5.5472e+06	1.22434e+07	4.22703e+06	7.21497e+06	7.08465e+06	2.23223e+06	3.73516e+06	5.58923e+06	6.46514e+06	5.07379e+07	2.65325e+07	4.67437e+07	1.46038e+07	7.10775e+06	5.03316e+06	5.78285e+06	5.94848e+06	5.63468e+06	552917	290909	438026	420261	1.58928e+08	680703	2.68092e+06	1.79641e+07	7.66803e+06	6.28552e+06	1.86447e+06	3.06915e+06	3.28266e+06	2.02557e+06	779323	1.37734e+06	1.75509e+06	2.19305e+06	1.23792e+06	1.36815e+06	479576	2.96417e+06	4.58561e+08	6.45422e+06	2.2068e+07	2.85222e+07	0
	Production and Distribution of Gas	26	7776.38	3752.69	14003.6	1006.32	1884.62	31139.9	4369.62	6711.14	1136.48	19685.2	361015	1.27326e+06	78600.9	312217	214120	473780	27029.1	4619.71	27111.3	52442.3	1345.13	60901.3	4483.06	437.021	626335	3.24378e+06	2862.33	10532.7	14108.4	6.79055e+06	708928	7371.83	23662.4	772005	74480	44977.7	176895	662291	234843	104569	79739.8	93731.1	1.66545e+07	708759	1.30435e+07	1.37522e+07	0
	Production and Distribution of Water	27	33769.3	107429	24599.2	162384	71066.2	616274	163480	81265.1	106789	177442	46047.9	761157	417805	366959	160633	233131	98787.4	132571	178540	207592	23331.1	110713	59444.6	8944.45	722307	9532.25	744592	1.00596e+06	147654	204296	426702	30272	257446	221482	30207.3	150646	224219	440144	228815	179117	37807.1	242815	9.65417e+06	760071	6.65592e+06	7.41599e+06	0
	Construction	28	81428.1	580945	196309	251967	224806	953145	276166	382038	314552	518547	525533	1.4132e+06	900480	1.03606e+06	695986	742505	395613	827879	611078	1.19978e+06	83507.6	60986.3	72608.3	26346.7	1.94787e+06	44917.6	113388	3.73511e+07	1.8612e+06	4.87617e+06	914448	1.09556e+06	5.07129e+06	1.00536e+07	728375	1.24567e+06	1.30594e+06	984033	1.12342e+06	623231	652782	4.24709e+06	8.66115e+07	0	0	0	0
	Wholesale and Retail Trade	29	1.31865e+07	3.11741e+06	1.07775e+06	1.91631e+06	1.27927e+06	4.23471e+07	1.3631e+07	2.14538e+07	4.66654e+06	9.86039e+06	4.71729e+06	3.47746e+07	1.02551e+07	9.33712e+06	7.72295e+06	1.26845e+07	9.48177e+06	2.93656e+07	1.60808e+07	2.67532e+07	1.77677e+06	1.12062e+06	341945	300195	5.55067e+06	236493	249859	2.72296e+07	2.0307e+07	1.31652e+07	1.41304e+07	6.69759e+06	7.02119e+06	1.73387e+06	1.51878e+07	7.44876e+06	1.45119e+06	4.99574e+06	2.33636e+06	7.86497e+06	3.46264e+06	7.11412e+06	4.23432e+08	2.92947e+07	9.59902e+07	1.25285e+08	0
	Transport、Storage and Post	30	1.08451e+07	5.2478e+06	890321	4.49063e+06	2.3365e+06	2.79569e+07	6.7549e+06	6.73802e+06	6.04083e+06	8.27277e+06	7.11484e+06	3.40347e+07	1.86939e+07	2.3622e+07	9.60811e+06	1.23168e+07	8.98928e+06	1.90391e+07	1.27879e+07	1.05275e+07	1.41714e+06	750520	769686	256610	6.36598e+06	900884	201460	4.34981e+07	2.47178e+07	8.8029e+07	4.48945e+06	3.14872e+06	1.23378e+07	2.48594e+06	1.76365e+07	7.97101e+06	2.30839e+06	4.06858e+06	5.69325e+06	2.99937e+06	3.12726e+06	1.92658e+07	4.88747e+08	1.24008e+07	5.19508e+07	6.43516e+07	1.97301e+07
	Accommodation, Food and Beverage Services	31	792683	834777	173681	812976	325444	3.19818e+06	726499	789208	721695	1.08138e+06	339970	5.62286e+06	2.45909e+06	1.6931e+06	1.72647e+06	2.46238e+06	2.33465e+06	1.97857e+06	2.45079e+06	1.92184e+06	561813	122905	109431	75757.1	842963	99127.1	97798.2	6.66781e+06	3.89591e+06	8.38214e+06	419398	1.64734e+06	2.05877e+07	1.96496e+06	1.32943e+07	7.32804e+06	827252	2.03831e+06	4.10902e+06	1.10259e+06	1.88997e+06	1.31376e+07	1.21648e+08	1.68392e+07	1.00302e+08	1.17141e+08	0
	Information Transmission, Software and Information Technology Services	32	879315	236129	109965	405906	165732	844820	382546	580754	329158	501609	123873	1.52322e+06	979124	746558	706519	1.1624e+06	765884	521176	808440	3.66157e+06	180608	39115.2	47011.7	27175.8	1.49095e+06	44363	147170	1.55556e+07	2.23875e+06	5.76212e+06	971345	3.10296e+07	1.57583e+07	1.75517e+06	1.76992e+06	1.1482e+06	608465	705466	3.09923e+06	2.7207e+06	848910	9.28581e+06	1.10669e+08	1.14788e+07	4.74958e+07	5.89746e+07	0
	Finance	33	1.10488e+07	1.06039e+07	1.95143e+06	3.85458e+06	2.02792e+06	9.66333e+06	3.97637e+06	3.04364e+06	3.09746e+06	5.57754e+06	4.77968e+06	2.31046e+07	1.14689e+07	3.23804e+07	6.54597e+06	7.86662e+06	6.80659e+06	9.42974e+06	8.69855e+06	1.67913e+07	1.37071e+06	654613	549541	178745	2.33393e+07	1.40611e+06	1.21387e+06	3.85611e+07	2.83546e+07	5.14996e+07	3.23578e+06	9.99293e+06	3.64848e+07	4.41003e+07	2.33978e+07	9.48573e+06	4.04859e+06	3.38052e+06	7.91011e+06	2.89908e+06	1.55304e+06	9.39225e+06	4.85726e+08	1.42315e+07	8.16528e+07	9.58843e+07	9.36049e+06
	Real Estate	34	12124.1	53664.5	22733.3	10806.8	22249.4	207206	97278.1	215784	141017	266458	57632.4	428228	285732	180609	247562	307342	234668	187022	314312	474404	105791	20624.3	22290.6	4388.33	27382	40452.3	2254.77	107551	3.31597e+07	2.24099e+06	2.34278e+06	5.37418e+06	3.72889e+07	1.34728e+07	3.03383e+06	1.32337e+06	248607	7.80969e+06	1.87782e+06	1.27379e+06	950999	3.31956e+06	1.17815e+08	4.658e+07	1.60102e+08	2.06682e+08	0
	Renting and Leasing, Business Services	35	308011	4.7414e+06	789447	2.56457e+06	1.11952e+06	1.11324e+07	1.3663e+06	3.13588e+06	1.60003e+06	4.98537e+06	2.24439e+06	1.85381e+07	5.16316e+06	5.38716e+06	3.58969e+06	6.17502e+06	4.65444e+06	8.76178e+06	7.21552e+06	8.15362e+06	566413	172476	213166	194772	1.79623e+06	150064	54468.7	9.37316e+06	6.42984e+07	7.81951e+06	2.41605e+06	1.14328e+07	5.4193e+07	1.6747e+07	1.96181e+07	5.53987e+06	1.08235e+06	2.9766e+06	1.23953e+06	258892	1.33506e+06	5.3521e+06	3.08456e+08	547047	1.03964e+07	1.09434e+07	1.13708e+07
	Scientific Research and Development, Technical Services	36	5.16007e+06	1.84447e+06	1.70495e+06	1.28089e+06	1.01188e+06	2.30449e+06	470829	874182	774047	1.22973e+06	362056	1.11457e+07	2.15024e+06	6.23914e+06	1.81103e+06	5.1031e+06	4.5925e+06	1.0585e+07	4.8267e+06	1.11495e+07	967905	104305	41609.7	26152.2	2.06581e+06	26601.7	35257.5	4.9888e+07	2.79512e+06	910567	7163.1	3.56615e+06	1.04705e+06	93328.2	182108	3.1727e+07	207242	12667.1	1.63594e+06	164717	92609.4	132157	1.7035e+08	310542	2.03679e+06	2.34733e+06	6.71785e+07
	Management of Water Conservancy, Environment and Public Facilities	37	1.28635e+06	95820.9	77923.1	175444	159569	349060	593135	61689.8	46847.2	507728	188637	1.79667e+06	258134	833118	93148.6	257780	86622.7	233971	170388	136433	15055.4	28768.4	10119.2	1006.92	1.63775e+06	30589.1	1.1814e+06	183094	384830	289805	63883.7	130062	652673	120244	1.26225e+06	67812	1.02325e+06	157779	106247	95161.1	99991.3	639685	1.55899e+07	709716	4.22485e+06	4.93457e+06	4.23543e+07
	Services to Households, Repair and Other Services	38	764823	1.36347e+06	317186	225617	362888	1.83117e+06	352395	478592	386460	893995	588728	3.0328e+06	1.60558e+06	2.0767e+06	1.39125e+06	1.80528e+06	1.30308e+06	3.50023e+06	1.87622e+06	1.65697e+06	192700	69305.7	65094.4	28490.8	934798	74624.6	118843	6.16622e+06	5.10086e+06	1.10118e+07	962385	789126	3.49123e+06	818278	2.52163e+06	2.79958e+06	2.71375e+06	3.01561e+06	2.50025e+06	1.56973e+06	904991	6.7454e+06	7.84082e+07	1.2913e+07	6.45892e+07	7.75022e+07	0
	Education	39	114015	162690	16372	60081.8	17546.1	144324	33458	59267.9	39353.1	68678.2	33790.5	234711	130380	85643.3	108121	134831	107825	141654	92512	102703	24357	11213.4	5467.88	10037.8	50277	7665.4	13871.6	624370	434454	372345	76493.5	182961	2.9816e+06	144629	144428	408991	171840	126006	2.99063e+06	483339	106669	2.66776e+06	1.39274e+07	1.52154e+07	5.14121e+07	6.66275e+07	1.40777e+08
	Health Care and Social Work Activities	40	66256.3	67825.9	6809.91	32611.5	22092.2	38360.8	19173.6	38627.9	22870	41062.7	219565	80048.1	105567	164365	109605	178245	108335	152625	116508	53888.2	17644.2	2083.59	2541.28	0	108740	9119.16	453.294	246412	150410	146109	11639.6	853.309	163304	870.07	2245.52	15081.5	11321.3	33564.8	72199.3	978773	23601	922460	4.56387e+06	2.34772e+07	8.39524e+07	1.0743e+08	9.6468e+07
	Culture, Sports and Entertainment	41	36387.2	242117	71414.8	250958	65577.9	631063	262022	296806	200132	298409	109355	1.21335e+06	692102	675804	412744	758639	412014	418535	605322	590277	81422.8	39262.3	28734.1	12465.8	789351	43333.4	64703.3	1.59692e+06	665729	1.163e+06	517686	877111	6.49426e+06	818950	585309	610564	217055	525433	879902	385358	2.77941e+06	3.78167e+06	3.12007e+07	3.65255e+06	2.43624e+07	2.80149e+07	1.78187e+07
	Public Management, Social Security and Social Organization	42	348595	58835.5	52943.1	80650.7	25777.4	241812	63978.1	72656	73956.8	89827.2	32930.2	403485	171783	355983	138853	210586	149406	780955	224508	550461	30377	16261.3	4195.95	29344.8	98565.1	6553.81	7207.77	453582	305877	305136	52114.8	444457	582655	557515	2.53949e+06	210651	85907.3	220232	283054	118288	70898.4	1.83009e+06	1.23804e+07	369897	2.80459e+06	3.17449e+06	3.20684e+08
	Total Intermediate Inputs	TII	3.70625e+08	1.14131e+08	4.77153e+07	7.61766e+07	3.54248e+07	6.72601e+08	2.96485e+08	2.33543e+08	1.44931e+08	2.23695e+08	3.25717e+08	9.78233e+08	3.48309e+08	9.02657e+08	2.58377e+08	3.32844e+08	2.44754e+08	5.17989e+08	4.16822e+08	5.37683e+08	4.23717e+07	1.99205e+07	9.56901e+06	7.4657e+06	3.61391e+08	2.44622e+07	9.19653e+06	1.01808e+09	2.23243e+08	3.9032e+08	1.37976e+08	1.32856e+08	2.38263e+08	1.06602e+08	2.31897e+08	1.57572e+08	3.60727e+07	7.56561e+07	5.8582e+07	1.17953e+08	3.47409e+07	1.35366e+08	1.06483e+10	4.52228e+08	1.53314e+09	1.98537e+09	7.31818e+08
Value Added	Compensation of Employees	VA001	5.29963e+08	5.64208e+07	1.512e+07	2.06988e+07	1.21453e+07	6.41813e+07	3.30837e+07	3.47881e+07	1.84945e+07	3.31269e+07	1.4848e+07	7.98055e+07	4.67806e+07	6.19008e+07	2.81816e+07	4.13725e+07	3.18598e+07	5.77437e+07	3.36707e+07	5.89315e+07	5.63551e+06	2.62355e+06	1.53719e+06	1.3202e+06	3.60288e+07	1.92821e+06	3.88943e+06	2.24617e+08	1.47984e+08	1.10307e+08	6.38094e+07	3.66832e+07	1.1024e+08	3.87815e+07	5.52694e+07	4.96096e+07	1.50125e+07	5.50739e+07	1.38713e+08	7.50156e+07	1.92052e+07	1.7494e+08	2.64134e+09			0.751651
	Net Taxes on Production	VA002	-2.89566e+07	2.30433e+07	2.25787e+07	8.83451e+06	7.26377e+06	6.2368e+07	9.69847e+06	8.04569e+06	8.16055e+06	1.13511e+07	4.08205e+07	3.86944e+07	2.50594e+07	3.18401e+07	1.05924e+07	1.59421e+07	1.0149e+07	2.27476e+07	1.22078e+07	1.15951e+07	1.50277e+06	662077	578589	310834	2.0499e+07	700473	874824	5.12147e+07	1.63077e+08	7.40597e+06	8.58778e+06	5.07564e+06	3.9314e+07	5.48653e+07	1.12943e+07	6.12589e+06	330078	6.97482e+06	915012	919964	2.79572e+06	1388.94	7.36062e+08
	Depreciation of FixedAssets	VA003	2.25815e+07	9.60779e+06	9.34296e+06	5.52744e+06	2.9624e+06	2.16764e+07	8.31228e+06	5.22338e+06	5.46218e+06	1.05232e+07	8.79645e+06	3.49998e+07	1.92801e+07	3.89679e+07	8.39678e+06	1.0894e+07	7.85645e+06	1.48565e+07	8.80164e+06	1.63753e+07	1.08751e+06	520161	406873	197260	4.38542e+07	1.57624e+06	2.71885e+06	1.64593e+07	2.79628e+07	5.02006e+07	1.06447e+07	2.98363e+07	9.10046e+06	1.56358e+08	2.42642e+07	7.52915e+06	4.85074e+06	4.19618e+06	1.72517e+07	8.81671e+06	5.69889e+06	2.2844e+07	7.1682e+08
	Operating Surplus	VA004	0	2.18797e+07	2.78822e+07	1.35782e+07	5.6476e+06	5.87691e+07	1.8225e+07	1.5416e+07	1.04402e+07	1.48329e+07	9.95005e+06	7.85127e+07	2.6617e+07	6.57669e+07	1.67171e+07	2.11104e+07	1.73067e+07	3.3228e+07	2.85444e+07	2.34265e+07	4.12606e+06	1.40432e+06	3.01342e+07	136064	2.51607e+07	2.56137e+06	331220	7.57566e+07	1.59287e+08	6.14336e+07	1.23273e+07	4.64e+07	1.93223e+08	6.24775e+07	2.13271e+07	2.84993e+07	5.35804e+06	1.53235e+07	4.84125e+06	4.99302e+06	7.59592e+06	3.23118e+06	1.27378e+09
	Total Value Added	TVA	5.23588e+08	1.10951e+08	7.49239e+07	4.86389e+07	2.80191e+07	2.06995e+08	6.93194e+07	6.34732e+07	4.25573e+07	6.98342e+07	7.4415e+07	2.32013e+08	1.17737e+08	1.98476e+08	6.38879e+07	8.9319e+07	6.71719e+07	1.28576e+08	8.32245e+07	1.10328e+08	1.23518e+07	5.21011e+06	3.26569e+07	1.96436e+06	1.25543e+08	6.7663e+06	7.81433e+06	3.68048e+08	4.9831e+08	2.29347e+08	9.53692e+07	1.17995e+08	3.51877e+08	3.12483e+08	1.12155e+08	9.1764e+07	2.55514e+07	8.15683e+07	1.61721e+08	8.97453e+07	3.52957e+07	2.01017e+08	5.368e+09
Total Inputs		TI	8.94213e+08	2.25082e+08	1.22639e+08	1.24816e+08	6.34438e+07	8.79596e+08	3.65805e+08	2.97016e+08	1.87489e+08	2.93529e+08	4.00132e+08	1.21025e+09	4.66046e+08	1.10113e+09	3.22265e+08	4.22163e+08	3.11926e+08	6.46565e+08	5.00047e+08	6.48012e+08	5.47236e+07	2.51307e+07	4.22259e+07	9.43006e+06	4.86934e+08	3.12285e+07	1.70109e+07	1.38613e+09	7.21553e+08	6.19667e+08	2.33345e+08	2.50851e+08	5.9014e+08	4.19085e+08	3.44052e+08	2.49336e+08	6.16241e+07	1.57224e+08	2.20303e+08	2.07698e+08	7.00366e+07	3.36383e+08	1.60163e+10
[truncated: 9 more columns]

## Sheet: electricity consumption
unit: billion kW·h
Electricity Consumption
Sectors	2007	2012
Farming, forestry, animal production and fishery	87.896	101.257
Mining and washing of coal	60.028	87.914
Extraction of crude petroleum and natural gas	31.07	39.681
Mining of metal ores	50.818	76.624
Mining and quarrying of nonmetallic mineral and other mineral	17.062	32.115
Manufacture of food and tobacco	62.451	95.41
Manufacture of textiles	112.438	144.87
Manufacture of textile wearing apparel, footwear, leather, fur, feather and its products	19.818	34.945
Processing of timbers and manufacture of furniture	17.843	30.991
Papermaking, printing and manufacture of articles for culture, education and sports activities	55.588	75.023
Manufacture of refined petroleum, coke products, processing of nuclear fuel	40.963	59.492
Manufacture of chemicals and chemical products	387.11	452.293
Manufacture of nonmetallic mineral products	185.592	295.126
Manufacture and processing of metals	606.014	903.96
Manufacture of fabricated metal products, except machinery and equipment	67.709	103.758
Manufacture of general purpose and special purpose machinery	67.694	108.832
Manufacture of transport equipment	41.769	58.663
Manufacture of electrical machinery and apparatus	34.154	61.364
Manufacture of communication equipment, computer and other electronic equipment	47.975	76.587
Manufacture of measuring instruments	6.116	8.114
Manufacture of artwork, other manufacture	28.936	43.798
Scrap and waste	1.107	2.027
Production and supply of electricity and steam	460.294	656.661
Production and distribution of gas	4.487	10.89
Production and distribution of water	22.043	34.233
Construction	30.9	60.84
Transport、storage and post	53.191	91.537
Information transmission, software and information technology services	92.982	169.149
Wholesale and retail trade, accommodation, food and beverage services	170.86	308.364
Other service industries	406.271	621.896

## Sheet: price deflators-1
China’s price indices (preceding year = 100)
	2008	2009	2010	2011	2012
Producer Price Indices for Farm Products	114.1	97.6	110.9	116.5	102.7
Producer Price Indices for Industrial Products by Sector
Mining and Washing of Coal	128.7	101.9	110	110.2	97
Extraction of Crude Petroleum and Natural Gas	122.1	66	137.8	124.5	99.6
Mining of Metal Ores	120.1	80.6	118.1	113.6	92.4
Mining and Quarrying of Nonmetallic Mineral and Other Mineral	111	97.8	106.4	109.1	103.4
Manufacture of Food and Tobacco	104.7	100.8	102.5	104.3	101.9
Manufacture of Textiles	101.5	98.3	108.5	111.1	96.6
Manufacture of Textile Wearing Apparel, Footwear, Leather, Fur, Feather and Its Products	102.2	99.4	101.7	104	102.3
Processing of Timbers and Manufacture of Furniture	103.8	99.4	101.5	103.5	102
Papermaking, Printing and Manufacture of Articles for Culture, Education and Sports Activities	104.4	96.7	102.7	102.9	100.1
Manufacture of Refined Petroleum, Coke Products, Processing of Nuclear Fuel	120.3	91.2	117.8	114.9	101.6
Manufacture of Chemicals and Chemical Products	107.6	92.1	106.5	108.2	96.9
Manufacture of Nonmetallic Mineral Products	107.9	99.9	102.1	107	98.6
Manufacture and Processing of Metals	112.5	83.8	110.8	110.9	90.7
Manufacture of Fabricated Metal Products, Except Machinery and Equipment	106.7	96.8	101.7	104.1	99.1
Manufacture of General Purpose and Special Purpose Machinery	104.3	99.2	100.5	102.2	100
Manufacture of Transport Equipment	101.5	99.9	100.3	100.4	99.5
Manufacture of Electrical Machinery and Apparatus	101.1	95	103.2	103.1	97.5
Manufacture of Communication Equipment, Computer and Other Electronic Equipment	98.3	95.7	98.3	98.3	97.8
Manufacture of Measuring Instruments	100.3	99.1	99.1	99.8	100.2
Manufacture of Artwork, Other Manufacture	105.5	100.5	103.5	105.3	100.9
Scrap and Waste	108.9	85	107.5	111.8	92.2
Production and Supply of Electricity and Steam	101.9	102.4	102	101.6	103.7
Production and Distribution of Gas	105.9	100.5	105.4	109.4	102
Production and Distribution of Water	102.9	103.2	105.5	102.8	102.2
Other Price Indices
Construction and Installation Price Index	112.9	96.3	104.9	109.2	101.6
Consumer Price Indices，Transportation and Communication	99.1	97.6	99.6	100.5	99.9
Retail Price Indices	105.9	98.8	103.1	104.9	102
Consumer Price Indices, Dining Out	111.8	102.7	103.6	108.2	106.7
Consumer Price Indices, Household Services and Maintenance and Renovation	109	105.2	106.7	111.4	109.7
Consumer Price Indices, Education	100.5	101.6	101.4	101.3	101.7
Consumer Price Indices, Health Care Services	100.5	101	100.9	100.6	100.7
Consumer Price Indices, Cultural and Recreational Articles	101.3	102.5	101	101.1	101.3
Consumer Price Index	105.9	99.3	103.3	105.4	102.6

## Sheet: price deflators-2
2007 Price deflators of industrial sectors (year 2012 = 100)
Industry Sector	2007 Price Deflator
Farming, Forestry, Animal Production and Fishery	147.8
Mining and Washing of Coal	154.1
Extraction of Crude Petroleum and Natural Gas	137.9
Mining of Metal Ores	120
Mining and Quarrying of Nonmetallic Mineral and Other Mineral	130.3
Manufacture of Food and Tobacco	115.1
Manufacture of Textiles	116.2
Manufacture of Textile Wearing Apparel, Footwear, Leather, Fur, Feather and Its Products	109.9
Processing of Timbers and Manufacture of Furniture	110.5
Papermaking, Printing and Manufacture of Articles for Culture, Education and Sports Activities	106.7
Manufacture of Refined Petroleum, Coke Products, Processing of Nuclear Fuel	150.7
Manufacture of Chemicals and Chemical Products	110.5
Manufacture of Nonmetallic Mineral Products	116.1
Manufacture and Processing of Metals	105.1
Manufacture of Fabricated Metal Products, Except Machinery and Equipment	108.3
Manufacture of General Purpose and Special Purpose Machinery	106.3
Manufacture of Transport Equipment	101.6
Manufacture of Electrical Machinery and Apparatus	99.6
Manufacture of Communication Equipment, Computer and Other Electronic Equipment	88.9
Manufacture of Measuring Instruments	98.5
Manufacture of Artwork, Other Manufacture	116.6
Scrap and Waste	102.6
Production and Supply of Electricity and Steam	112
Production and Distribution of Gas	125
Production and Distribution of Water	117.7
Construction	126.5
Transport、Storage and Post	96.7
Information Transmission, Software and Information Technology Services	117.5
Wholesale and Retail Trade	115.4
Accommodation, Food and Beverage Services	137.3
Finance	118.1
Real Estate	165.8
Renting and Leasing, Business Services	117.5
Scientific Research and Development, Technical Services	117.5
Management of Water Conservancy, Environment and Public Facilities	117.5
Services to Households, Repair and Other Services	149.5
Education	106.7
Health Care and Social Work Activities	103.8
Culture, Sports and Entertainment	107.4
Public Management, Social Security and Social Organization	117.5

## Sheet: new IO2007
Data are calculated at producers' prices in 2012
(10000 yuan)
Output		Code	Intermediate Use																														Total Final Use						Gross Output
			Farming, forestry, animal production and fishery	Mining and washing of coal	Extraction of crude petroleum and natural gas	Mining of metal ores	Mining and quarrying of nonmetallic mineral and other mineral	Manufacture of food and tobacco	Manufacture of textiles	Manufacture of textile wearing apparel, footwear, leather, fur, feather and its products	Processing of timbers and manufacture of furniture	Papermaking, printing and manufacture of articles for culture, education and sports activities	Manufacture of refined petroleum, coke products, processing of nuclear fuel	Manufacture of chemicals and chemical products	Manufacture of nonmetallic mineral products	Manufacture and processing of metals	Manufacture of fabricated metal products, except machinery and equipment	Manufacture of general purpose and special purpose machinery	Manufacture of transport equipment	Manufacture of electrical machinery and apparatus	Manufacture of communication equipment, computer and other electronic equipment	Manufacture of measuring instruments	Manufacture of artwork, other manufacture	Scrap and waste	Production and supply of electricity and steam	Production and distribution of gas	Production and distribution of water	Construction	Transport、storage and post	Information transmission, software and information technology services	Wholesale and retail trade, accommodation, food and beverage services	Other service industries	Total Final Consumption Expenditure			Gross Capital Formation		Exports
Input																																	Household Consumption Expenditure		Government Consumption Expenditure	Gross Fixed Capital Formation	Changes in Inventories
																																	Rural	Urban
Code		-	01	02	03	04	05	06	07	08	09	10	11	12	13	14	15	16	17	18	19	20	21	22	23	24	25	26	27	28	29	30	FU101	FU102	FU103	FU201	FU202	EX	GO
Intermediate Inputs	Farming, forestry, animal production and fishery	01	1.32333e+08	1.34463e+06	2958.37	101258	16859.9	2.10487e+08	4.9366e+07	1.05265e+07	1.80162e+07	7.49485e+06	9056.46	2.24873e+07	125694	54388.9	44314.5	48370.7	18821.2	4512.66	0	1648.47	9.41697e+06	16932.9	5909.59	2035.94	0	4.28693e+06	3.64508e+06	0	3.23301e+07	5.27682e+06	7.62341e+07	8.86069e+07	5.0478e+06	1.57685e+07	5.38755e+07	9.84045e+06	7.2244e+08
	Mining and washing of coal	02	539438	1.9446e+07	429780	395902	152652	1.26598e+06	1.46292e+06	591994	793611	1.10608e+06	2.152e+07	1.12352e+07	1.72177e+07	1.60498e+07	740796	1.95053e+06	390645	205838	67362.5	112182	520258	78883.2	4.64815e+07	1.12232e+06	19563.6	984044	682131	0	294124	2.35758e+06	1.3459e+06	931368	0	0	-2.51481e+06	3.60191e+06	1.48618e+08
	Extraction of crude petroleum and natural gas	03	20485.3	137070	1.85216e+06	813018	615060	463920	266738	172322	39556.9	77912.2	1.7275e+08	1.5245e+07	1.70377e+06	1.82296e+06	293615	411174	259677	153199	132031	4740.67	45318.3	3001.37	3.82368e+06	6.72805e+06	26766.5	0	575034	0	536312	147343	0	0	0	0	-465883	2.39365e+06	1.31497e+08
	Mining of metal ores	04	0	0	0	8.52133e+06	0	0	0	0	0	0	0	2.65308e+06	561411	1.03929e+08	1.92447e+06	1.25453e+06	126726	297630	8341.93	51723.6	13911.7	100203	10048	0	0	0	0	0	0	185903	0	0	0	0	2.11091e+06	987519	7.37973e+07
	Mining and quarrying of nonmetallic mineral and other mineral	05	83826.7	66597.4	79404.8	83685.9	3.78171e+06	159804	0	0	0	0	39961.9	1.22092e+07	2.0014e+07	1.85889e+06	703942	285892	69976.6	105066	2445.95	4635.85	192629	5782.71	88615	463.808	1554.38	1.2227e+07	65871.8	0	0	269639	0	0	0	0	-262812	1.96012e+06	5.01834e+07
	Manufacture of food and tobacco	06	6.68704e+07	277358	253691	164138	136806	7.76187e+07	1.7985e+06	8.86528e+06	533924	553296	1.67274e+06	9.12958e+06	822276	1.88618e+06	559558	1.26912e+06	960992	922067	1.1987e+06	149595	823327	51870	936051	41091.5	36897.8	2.99202e+06	1.73196e+06	203279	6.08723e+07	1.05184e+07	5.06437e+07	1.4136e+08	0	0	3.11647e+07	2.2e+07	4.80822e+08
	Manufacture of textiles	07	113716	49573.9	123681	47668.3	32200	242963	1.12689e+08	6.73285e+07	1.33534e+06	3.1729e+06	20765.7	5.14828e+06	611732	67671.1	313237	580011	635536	549692	99285.4	70374.1	6.73535e+06	7028.81	17473	1425.56	4698.03	626483	310677	10845.3	1.74521e+06	6.36886e+06	2.15939e+06	2.98194e+06	0	0	-7.40593e+06	9.54513e+07	2.9274e+08
	Manufacture of textile wearing apparel, footwear, leather, fur, feather and its products	08	315298	603398	544575	322329	226400	570494	4.65013e+06	3.02523e+07	2.36013e+06	1.22143e+06	166641	1.55424e+06	687321	1.4002e+06	574915	916708	3.52616e+06	579565	662125	147409	1.04978e+06	10405.5	1.1127e+06	135581	76732	2.9946e+06	1.60477e+06	182813	4.03737e+06	8.92177e+06	1.11578e+07	5.11449e+07	0	0	9.19961e+06	6.23183e+07	1.98541e+08
	Processing of timbers and manufacture of furniture	09	740747	1.2323e+06	559640	230790	93830.7	457923	220191	324891	3.39926e+07	3.33729e+06	117745	979784	1.65054e+06	405476	2.9517e+06	1.32485e+06	3.15965e+06	657469	555530	129969	2.04054e+06	7374.16	198260	13540.7	21920	1.41696e+07	275419	85969.8	1.61404e+06	1.00342e+07	1.13489e+06	4.58047e+06	0	1.30699e+07	-2.68456e+06	2.67912e+07	1.21487e+08
	Papermaking, printing and manufacture of articles for culture, education and sports activities	10	657076	198944	322977	150363	115865	9.25862e+06	2.54755e+06	2.65876e+06	1.79951e+06	4.58408e+07	214495	8.76966e+06	6.02749e+06	600899	1.822e+06	1.84414e+06	1.17924e+06	2.9999e+06	3.31949e+06	578148	1.45783e+06	12276.9	631732	30049.5	40140.4	1.36571e+06	814584	2.30159e+06	6.29492e+06	3.74714e+07	730818	3.76518e+06	0	0	-1.76505e+06	2.41684e+07	1.59381e+08
	Manufacture of refined petroleum, coke products, processing of nuclear fuel	11	8.65713e+06	2.96773e+06	7.50143e+06	6.35623e+06	2.94248e+06	1.95786e+06	1.373e+06	1.62074e+06	930592	1.19621e+06	2.54819e+07	6.05757e+07	1.14556e+07	4.18694e+07	2.78434e+06	6.39155e+06	2.19518e+06	1.91764e+06	1.46587e+06	231162	729461	147255	1.95911e+07	420337	174650	2.39028e+07	6.498e+07	240994	3.79597e+06	2.52977e+07	1.36171e+06	9.88189e+06	0	0	-1.24775e+07	1.15728e+07	3.17634e+08
	Manufacture of chemicals and chemical products	12	5.65192e+07	2.58905e+06	3.59391e+06	3.35266e+06	5.32477e+06	1.27912e+07	3.25909e+07	1.09223e+07	1.04437e+07	2.19944e+07	5.70069e+06	2.74236e+08	1.97924e+07	8.17361e+06	7.83495e+06	1.49968e+07	1.86828e+07	2.42072e+07	2.49074e+07	5.22649e+06	6.61467e+06	1.25226e+06	991942	74225.4	744392	3.19661e+07	3.17945e+06	403992	5.2522e+06	6.60273e+07	6.78026e+06	1.92015e+07	0	0	-581695	7.99875e+07	6.85151e+08
	Manufacture of nonmetallic mineral products	13	994907	1.42009e+06	1.1148e+06	567920	1.83349e+06	2.78532e+06	594492	226548	1.01332e+06	414310	1.18257e+06	4.29844e+06	4.08598e+07	8.09714e+06	1.94502e+06	2.28073e+06	2.15413e+06	4.35603e+06	6.01685e+06	1.61147e+06	1.32117e+06	112135	620327	24239	39479.8	1.64515e+08	384325	20335.3	436554	3.29879e+06	583027	2.66296e+06	0	0	-5.94258e+06	1.72209e+07	2.64685e+08
	Manufacture and processing of metals	14	169651	6.77862e+06	6.7002e+06	989460	352870	453839	173950	244132	2.72156e+06	1.9141e+06	235446	5.86541e+06	5.99606e+06	2.00658e+08	6.7129e+07	8.87974e+07	3.80133e+07	7.63183e+07	1.08004e+07	1.66606e+06	6.85978e+06	514223	289728	26469.3	16003.3	1.21361e+08	837701	879.339	191076	1.21465e+06	0	0	0	0	-1.39454e+07	5.41843e+07	6.4212e+08
	Manufacture of fabricated metal products, except machinery and equipment	15	1.93583e+06	3.17707e+06	1.0822e+06	1.59278e+06	439701	1.94205e+06	477059	771667	2.81554e+06	2.29635e+06	1.17852e+06	5.19348e+06	6.93198e+06	6.19286e+06	2.37017e+07	1.7724e+07	5.44126e+06	1.24633e+07	9.69261e+06	1.91735e+06	3.32644e+06	59076.8	1.45371e+06	105373	383902	2.81829e+07	802332	155281	465191	8.04668e+06	762959	3.68735e+06	0	1.03221e+07	-5.15176e+06	3.85448e+07	1.9178e+08
	Manufacture of general purpose and special purpose machinery	16	4.47978e+06	8.28775e+06	7.80416e+06	4.79691e+06	2.73639e+06	1.40925e+06	3.15216e+06	1.18257e+06	1.66683e+06	2.02379e+06	4.74278e+06	9.50106e+06	7.09796e+06	1.88464e+07	8.91016e+06	8.97034e+07	3.07313e+07	1.25126e+07	4.20432e+06	1.33264e+06	271159	29920	3.11017e+06	90092	152730	2.26206e+07	4.70485e+06	726254	1.13535e+06	9.1098e+06	52200.7	636960	0	1.69114e+08	-3.37213e+06	6.0965e+07	4.19621e+08
	Manufacture of transport equipment	17	2.65641e+06	1.27681e+06	1.00968e+06	814907	688592	559950	549409	291648	551971	1.26533e+06	868407	2.09638e+06	1.41757e+06	3.68928e+06	1.73806e+06	6.48096e+06	1.11761e+08	738882	1.30201e+06	286141	907044	13513.3	3.6127e+06	255030	186014	3.69258e+06	1.59236e+07	676286	5.69248e+06	1.79975e+07	5.15722e+06	1.97942e+07	0	9.77898e+07	2.03991e+07	3.3338e+07	3.34974e+08
	Manufacture of electrical machinery and apparatus	18	207854	2.51005e+06	1.29774e+06	982334	496812	603935	591411	333067	369977	1.0155e+06	412514	1.62179e+06	986431	1.97799e+06	1.49929e+06	2.10021e+07	1.12396e+07	3.65583e+07	1.10323e+07	2.71045e+06	432245	77520.5	1.5666e+07	25531.7	47640.6	3.0414e+07	553492	6.06796e+06	4.15942e+06	1.67238e+07	4.23586e+06	1.49186e+07	0	4.61305e+07	-199427	6.79857e+07	2.70473e+08
	Manufacture of communication equipment, computer and other electronic equipment	19	91862.4	298366	209426	125519	70976.3	188416	252945	246363	53736.1	1.45239e+06	55611.1	421608	172028	169550	231638	9.22872e+06	3.53727e+06	1.56456e+07	1.85992e+08	1.18094e+07	174800	4002.58	214525	6599.56	13374.2	2.10626e+06	633413	5.85685e+06	1.7498e+06	1.89769e+07	3.88202e+06	1.33472e+07	0	3.75432e+07	6.29343e+06	1.90061e+08	3.6621e+08
	Manufacture of measuring instruments	20	223159	904589	1.73734e+06	269947	123964	292369	185558	86785.3	83456.9	331858	525947	2.4305e+06	508710	1.44664e+06	281840	2.0879e+06	3.16387e+06	1.34667e+06	1.78964e+06	4.77304e+06	142487	4404.6	5.64756e+06	70209.7	78405.4	2.43944e+06	278769	1.45151e+06	135387	9.50616e+06	602494	1.16717e+06	0	1.08933e+07	-140864	3.18798e+07	4.80517e+07
	Manufacture of artwork, other manufacture	21	821507	612330	203106	334001	317706	689591	799211	710489	443001	734988	173955	1.69399e+06	1.102e+06	1.71065e+06	704633	3.15612e+06	1.01693e+06	1.4406e+06	1.20978e+06	551109	4.11932e+06	4966.68	217261	8652.29	15378.5	2.58496e+06	244274	93149.5	478769	3.35408e+06	2.18142e+06	1.3939e+07	0	9.09853e+06	4.63972e+06	1.52689e+07	7.20873e+07
	Scrap and waste	22	39896	14148.4	2154.72	49165.5	405835	320186	301960	79633.3	314869	7.86324e+06	70964.3	2.49559e+06	3.62698e+06	2.5104e+07	1.58192e+06	4.94315e+06	207477	2.341e+06	343529	4094.92	202257	6.66471e+06	32529.7	0	0	0	0	0	0	0	0	0	0	0	1.93712e+06	325681	4.48139e+07
	Production and supply of electricity and steam	23	7.03199e+06	9.21362e+06	9.73145e+06	9.77076e+06	3.31101e+06	4.76824e+06	6.17143e+06	1.14226e+06	2.68076e+06	3.61076e+06	7.07955e+06	3.14941e+07	1.65659e+07	2.97911e+07	9.25681e+06	1.02264e+07	3.90625e+06	3.03305e+06	4.05652e+06	425506	1.25519e+06	283407	1.21285e+08	226339	2.79031e+06	1.09052e+07	2.76248e+06	2.30442e+06	1.0052e+07	1.43219e+07	5.68206e+06	2.06636e+07	0	0	-1.37845e+07	729059	3.52543e+08
	Production and distribution of gas	24	31182.3	72491.1	190574	410777	296777	262556	147029	72431	57061.7	48576.6	589558	1.67952e+06	317718	874883	195262	374268	197207	160645	183696	30506.3	71852.9	11159.8	391166	662486	50852	98395	272980	55355.6	747996	556627	583975	3.44173e+06	0	0	719076	0	1.38564e+07
	Production and distribution of water	25	146444	195991	195408	112233	84476.1	298379	326982	131611	125742	531512	195241	1.1087e+06	398405	708933	251453	232402	242814	162000	215922	55345.4	84291.8	17541.5	675770	10449.8	518114	322030	211065	191685	1.01842e+06	1.66773e+06	607382	3.18342e+06	0	0	-354633	0	1.38733e+07
	Construction	26	181069	204404	162364	27337.7	17475.2	117951	58453.6	51793.7	28737.4	35181.9	179944	231880	80810.1	192844	32974.4	137132	98291.8	64181.2	63736.4	12435.4	12287.1	5473.36	107420	8367.7	17668.8	8.21363e+06	980408	152953	1.54969e+06	1.22796e+07	0	1.17915e+07	0	7.44618e+08	9.56229e+06	5.17371e+06	7.93652e+08
	Transport、storage and post	27	1.04791e+07	6.54736e+06	2.1867e+06	2.97195e+06	2.81184e+06	1.00448e+07	4.03482e+06	3.55053e+06	3.18756e+06	3.10674e+06	6.49969e+06	1.43334e+07	8.92871e+06	1.15066e+07	3.48629e+06	9.12032e+06	5.0655e+06	5.05194e+06	4.49318e+06	817326	1.37604e+06	297527	3.33913e+06	278206	110412	5.34859e+07	1.48451e+07	1.67864e+06	2.60764e+07	2.32596e+07	5.48782e+06	1.78257e+07	1.56829e+07	2.54644e+06	839559	3.89929e+07	3.1367e+08
	Information transmission, software and information technology services	28	2.84835e+06	439396	278646	118709	122185	838649	503824	785959	405406	365566	1.32795e+06	2.27e+06	518764	6.05132e+06	489745	1.30474e+06	647366	761050	3.41434e+06	184482	413873	12694.6	2.06967e+06	18908.3	57573.2	1.32629e+07	2.4415e+06	3.82524e+06	4.44975e+06	1.45702e+07	6.97498e+06	2.80386e+07	0	1.44979e+07	2.9606e+06	5.2454e+06	1.17829e+08
	Wholesale and retail trade, accommodation, food and beverage services	29	1.3773e+07	4.00171e+06	2.87169e+06	1.89619e+06	1.6126e+06	1.36912e+07	5.39375e+06	4.09816e+06	3.20214e+06	4.4333e+06	5.33796e+06	1.54834e+07	7.76555e+06	1.26253e+07	6.5372e+06	1.42202e+07	1.20017e+07	8.97338e+06	1.28749e+07	1.66741e+06	2.02427e+06	281442	3.6392e+06	257248	227949	2.88962e+07	6.86607e+06	4.88339e+06	1.93448e+07	6.77483e+07	4.15956e+07	1.26767e+08	0	2.17236e+07	1.03507e+07	5.63706e+07	5.36249e+08
	Other service industries	30	2.12358e+07	9.13582e+06	5.07175e+06	2.84416e+06	2.38672e+06	1.54024e+07	7.99873e+06	9.33959e+06	4.18212e+06	5.99757e+06	5.74095e+06	2.69477e+07	1.18969e+07	1.56569e+07	5.4477e+06	1.5595e+07	1.25708e+07	1.23032e+07	1.88003e+07	1.86065e+06	2.42372e+06	412412	2.28872e+07	584633	1.9133e+06	2.43026e+07	2.36863e+07	1.08373e+07	7.082e+07	1.45427e+08	7.81044e+07	2.76422e+08	3.73473e+08	6.02087e+07	1.1143e+07	4.80173e+07	1.31614e+09
Total Value Added		TVA	3.88242e+08	6.46147e+07	7.4383e+07	2.45828e+07	1.86354e+07	1.10879e+08	5.4062e+07	4.19322e+07	2.73379e+07	3.59452e+07	5.3543e+07	1.31762e+08	6.88427e+07	1.18701e+08	3.7812e+07	9.1732e+07	6.17726e+07	4.3642e+07	5.73051e+07	9.62818e+06	1.7029e+07	3.43145e+07	9.33945e+07	2.62841e+06	6.10685e+06	1.80733e+08	1.59376e+08	7.54222e+07	2.70974e+08	7.75206e+08
Total Inputs		TI	7.2244e+08	1.48618e+08	1.31497e+08	7.37973e+07	5.01834e+07	4.80822e+08	2.9274e+08	1.98541e+08	1.21487e+08	1.59381e+08	3.17634e+08	6.85151e+08	2.64685e+08	6.4212e+08	1.9178e+08	4.19621e+08	3.34974e+08	2.70473e+08	3.6621e+08	4.80517e+07	7.20873e+07	4.48139e+07	3.52543e+08	1.38564e+07	1.38733e+07	7.93652e+08	3.1367e+08	1.17829e+08	5.36249e+08	1.31614e+09

## Sheet: new IO2012
Data are calculated at producers' prices in 2012
(10000 yuan)
Output		Code	Intermediate Use																														Total Final Use						Gross Output
			Farming, forestry, animal production and fishery	Mining and washing of coal	Extraction of crude petroleum and natural gas	Mining of metal ores	Mining and quarrying of nonmetallic mineral and other mineral	Manufacture of food and tobacco	Manufacture of textiles	Manufacture of textile wearing apparel, footwear, leather, fur, feather and its products	Processing of timbers and manufacture of furniture	Papermaking, printing and manufacture of articles for culture, education and sports activities	Manufacture of refined petroleum, coke products, processing of nuclear fuel	Manufacture of chemicals and chemical products	Manufacture of nonmetallic mineral products	Manufacture and processing of metals	Manufacture of fabricated metal products, except machinery and equipment	Manufacture of general purpose and special purpose machinery	Manufacture of transport equipment	Manufacture of electrical machinery and apparatus	Manufacture of communication equipment, computer and other electronic equipment	Manufacture of measuring instruments	Manufacture of artwork, other manufacture	Scrap and waste	Production and supply of electricity and steam	Production and distribution of gas	Production and distribution of water	Construction	Transport、storage and post	Information transmission, software and information technology services	Wholesale and retail trade, accommodation, food and beverage services	Other service industries	Total Final Consumption Expenditure			Gross Capital Formation		Exports
Input																																	Household Consumption Expenditure		Government Consumption Expenditure	Gross Fixed Capital Formation	Changes in Inventories
																																	Rural	Urban
Code		-	01	02	03	04	05	06	07	08	09	10	11	12	13	14	15	16	17	18	19	20	21	22	23	24	25	26	27	28	29	30	FU101	FU102	FU103	FU201	FU202	EX	GO
Intermediate Inputs	Farming, forestry, animal production and fishery	01	1.23206e+08	154357	4046.79	43953.5	47673.3	3.18415e+08	6.45449e+07	8.94587e+06	2.10208e+07	1.28983e+07	18585.3	4.41894e+07	175061	123070	154122	138839	31773.2	19562.4	0	0	1.30283e+06	10435.8	48522.9	613.69	7575.91	1.09307e+07	7.95015e+06	519633	2.60065e+07	1.15901e+07	8.03687e+07	1.25492e+08	6.07607e+06	3.09443e+07	4.22052e+07	7.81622e+06	8.94213e+08
	Mining and washing of coal	02	54131.9	3.5956e+07	315734	748492	649335	1.83912e+06	1.16452e+06	431349	523147	2.73677e+06	2.29647e+07	2.1685e+07	2.36884e+07	2.93355e+07	1.35904e+06	1.52415e+06	344198	221975	0	625.033	799053	97913.1	8.8525e+07	2.04798e+06	20559.1	365530	569818	0	39254.7	1.52089e+06	992966	638967	0	0	1.14005e+06	912685	2.25082e+08
	Extraction of crude petroleum and natural gas	03	0	63372.6	1.01299e+06	87490.3	90972	0	0	0	0	0	2.24378e+08	1.3884e+07	729523	433117	209027	343794	160653	0	0	0	0	0	4.81648e+06	1.4171e+07	0	0	0	0	0	0	0	0	0	0	3.25335e+06	1.87369e+06	1.22639e+08
	Mining of metal ores	04	0	129046	66.9375	1.78246e+07	178422	0	0	0	0	0	88070.9	5.35607e+06	2.50493e+06	1.78132e+08	2.16423e+06	322758	41449.8	603344	0	145.551	11652.7	58144.7	413.251	81139.8	0	0	0	0	0	92394.6	0	0	0	0	663444	592933	1.24816e+08
	Mining and quarrying of nonmetallic mineral and other mineral	05	5417.33	624613	1.27495e+07	352473	817158	368558	1494.44	8505.37	33556	503503	230.133	8.81315e+06	3.30473e+07	904439	112389	196665	71312.7	447986	0.381298	18.6212	3397.5	1898.2	178177	498.51	213.575	7.75248e+06	9827.1	0	0	17283.5	0	0	0	0	-919602	1.28268e+06	6.34438e+07
	Manufacture of food and tobacco	06	9.41182e+07	748592	510362	710962	366793	2.00206e+08	1.26927e+06	1.21161e+07	881799	1.49509e+06	2.31886e+06	2.82023e+07	2.12107e+06	4.25351e+06	1.45691e+06	3.42195e+06	1.50465e+06	2.09061e+06	2.58724e+06	274846	450064	203743	1.57782e+06	101280	201796	3.47128e+06	7.84224e+06	2.01833e+06	7.32312e+07	3.27367e+07	1.04068e+08	2.72142e+08	0	0	2.66861e+07	2.80199e+07	8.79596e+08
	Manufacture of textiles	07	134406	165672	16356.3	141553	49730.7	769240	1.49984e+08	1.04713e+08	2.49622e+06	1.13731e+07	86741.1	1.45851e+07	2.01338e+06	633539	785971	1.21712e+06	2.76614e+06	911639	228030	54704	2.33488e+06	225456	4116.09	553.325	1467.68	632490	428029	19640.8	1.59252e+06	9.46989e+06	3.14429e+06	5.33852e+06	0	0	7.12842e+06	5.1756e+07	3.65805e+08
	Manufacture of textile wearing apparel, footwear, leather, fur, feather and its products	08	262708	559135	229468	329105	135911	742765	1.39672e+06	3.93688e+07	2.6427e+06	1.44671e+06	194150	2.79407e+06	1.96066e+06	1.0183e+06	696512	2.07246e+06	5.09756e+06	816828	383068	108172	140657	41286.1	284804	48690.7	85676.1	5.44539e+06	2.14665e+06	275818	1.61072e+06	2.13385e+07	1.92354e+07	8.32179e+07	0	0	4.42609e+06	1.07608e+08	2.97016e+08
	Processing of timbers and manufacture of furniture	09	209703	4.04537e+06	14572.4	190964	71487.7	364632	538849	298345	6.44612e+07	5.02296e+06	100267	1.36577e+06	1.82651e+06	748984	2.4302e+06	2.98705e+06	4.0799e+06	846680	336926	78556.5	718900	21052.6	11293.3	3669.99	1935.1	3.29252e+07	416508	107888	437682	3.08418e+06	2.52842e+06	9.05491e+06	0	1.49122e+07	2.14783e+06	3.61676e+07	1.87489e+08
	Papermaking, printing and manufacture of articles for culture, education and sports activities	10	142531	246207	69963.2	514058	86728.7	1.0972e+07	1.2628e+06	2.45047e+06	1.78109e+06	7.65228e+07	150678	7.96264e+06	7.0232e+06	773727	1.69156e+06	4.14791e+06	1.48481e+06	5.59054e+06	4.75558e+06	533628	374480	90680.6	679865	27387.3	42472.4	3.50613e+06	2.54328e+06	7.96585e+06	8.27979e+06	7.34521e+07	3.58401e+06	1.49395e+07	0	2.73295e+06	5.95308e+06	5.59121e+07	2.93529e+08
	Manufacture of refined petroleum, coke products, processing of nuclear fuel	11	1.44913e+07	1.49214e+06	3.89055e+06	6.31801e+06	3.70455e+06	1.37949e+06	430901	513461	949117	988991	2.83803e+07	7.43799e+07	1.76905e+07	5.08245e+07	2.25624e+06	3.69467e+06	2.25925e+06	1.71094e+06	1.38356e+06	187656	236057	223773	1.92068e+07	458925	37819.1	1.75719e+07	9.05557e+07	466578	2.85023e+06	4.15103e+07	2.01247e+06	2.11693e+07	0	0	3.97823e+06	1.17444e+07	4.00132e+08
	Manufacture of chemicals and chemical products	12	7.57967e+07	4.8005e+06	3.08888e+06	6.32918e+06	4.8444e+06	1.74822e+07	3.61692e+07	1.96766e+07	1.50457e+07	3.64128e+07	9.94424e+06	5.23624e+08	3.6538e+07	1.63132e+07	1.75452e+07	3.09384e+07	3.27393e+07	4.64195e+07	3.67082e+07	2.27578e+06	4.55904e+06	1.4571e+06	573993	144335	1.15984e+06	6.06578e+07	8.19208e+06	1.67533e+06	3.53297e+06	1.20045e+08	1.08411e+07	4.87619e+07	0	0	163748	9.88565e+07	1.21025e+09
	Manufacture of nonmetallic mineral products	13	289938	980437	97287.5	628453	1.6326e+06	3.96701e+06	330256	162586	1.26047e+06	829418	2.89188e+06	7.45189e+06	9.24774e+07	1.77052e+07	3.4271e+06	5.02327e+06	6.99327e+06	1.35086e+07	7.23091e+06	1.63632e+06	411276	127866	358173	9017.14	15149	2.69633e+08	837134	122524	148284	4.42027e+06	1.49346e+06	3.56774e+06	0	0	-3.33001e+06	2.67339e+07	4.66046e+08
	Manufacture and processing of metals	14	21668.9	9.82893e+06	4.68928e+06	2.00604e+06	1.20597e+06	168618	150661	150173	2.1279e+06	1.92945e+07	74390.9	8.89654e+06	1.11514e+07	3.89379e+08	1.11533e+08	1.3141e+08	7.88339e+07	1.30272e+08	2.08594e+07	3.56415e+06	1.97219e+06	982799	234721	63315.5	26575.6	2.19217e+08	1.85846e+06	119.674	47163.4	1.02877e+06	0	0	0	0	-4.95923e+06	4.45727e+07	1.10113e+09
	Manufacture of fabricated metal products, except machinery and equipment	15	415994	4.50215e+06	633831	2.84573e+06	1.76594e+06	2.61291e+06	216300	595625	6.57034e+06	2.12514e+06	227790	7.58757e+06	1.25746e+07	6.54974e+06	4.28012e+07	3.17537e+07	1.34335e+07	1.97936e+07	9.32763e+06	1.92705e+06	660093	106197	199234	22922.9	404507	5.77648e+07	2.54809e+06	48518.3	346933	2.37305e+07	876819	4.03179e+06	0	2.85682e+07	336661	4.28816e+07	3.22666e+08
	Manufacture of general purpose and special purpose machinery	16	6.03246e+06	8.81706e+06	5.12367e+06	6.66365e+06	4.68558e+06	2.59814e+06	2.35657e+06	2.04083e+06	2.37562e+06	2.63728e+06	3.60113e+06	1.13469e+07	1.41052e+07	2.37067e+07	1.30887e+07	1.62699e+08	3.67811e+07	2.16833e+07	6.11652e+06	2.60706e+06	673144	201124	2.448e+06	107637	140205	1.38132e+07	9.74455e+06	118231	333423	1.08481e+07	616371	2.35061e+06	0	3.38946e+08	1.83272e+06	1.06476e+08	7.38406e+08
	Manufacture of transport equipment	17	1.18904e+06	216531	169294	532271	606711	197106	87885.6	76637.9	63122.8	120269	190657	479932	2.33986e+06	664063	574287	1.40392e+07	2.03844e+08	360002	400371	131189	30601.5	46713.3	504523	16813.1	14091.1	1.32528e+06	4.34578e+07	1.39987e+06	2.04844e+06	3.29087e+07	8.77387e+06	6.10579e+07	0	2.69959e+08	3.9495e+06	5.84308e+07	6.50002e+08
	Manufacture of electrical machinery and apparatus	18	149272	1.19791e+06	445453	818439	662470	432355	212711	216268	225487	654957	539503	2.01266e+06	1.14368e+06	1.34753e+06	1.41413e+06	3.91089e+07	2.06303e+07	7.95835e+07	2.97864e+07	3.09526e+06	407412	954500	2.23989e+07	25671.6	21324.2	5.15913e+07	911129	1.43137e+07	6.90747e+06	3.00919e+07	8.47883e+06	2.62641e+07	0	8.33364e+07	4.40605e+06	1.07262e+08	5.01167e+08
	Manufacture of communication equipment, computer and other electronic equipment	19	28501.2	824045	141344	171532	85350.4	94129.1	44246.4	101378	91111.8	1.25745e+06	495532	1.20287e+06	245390	331955	372301	3.38077e+07	1.10039e+07	2.66627e+07	3.24799e+08	1.0376e+07	385544	9290.54	232286	23654.7	10574.4	3.2295e+06	762348	2.34681e+07	3.58534e+06	4.15563e+07	7.98182e+06	2.89659e+07	0	5.68614e+07	8.01151e+06	3.00892e+08	6.48012e+08
	Manufacture of measuring instruments	20	104484	60749.6	1.44148e+06	73707.1	186772	106524	20188.5	5499.63	53574.4	67550.5	657391	515555	352827	489850	490028	4.6638e+06	5.58224e+06	2.75306e+06	2.27011e+06	7.60035e+06	85277.9	517.255	1.17615e+07	51284.3	74076.1	888652	147166	798641	21864.9	1.10509e+07	553478	1.41525e+06	0	1.14911e+07	417821	1.76648e+07	5.48783e+07
	Manufacture of artwork, other manufacture	21	112353	401650	22041.5	19566.6	62758.5	57119.4	36808.7	1.10882e+06	17404.9	401943	91162.3	125554	101562	163474	152791	427471	291478	174826	824902	11852	685760	494.656	23374.9	856.654	297.951	873270	144735	20794.2	87513	9.72313e+06	735265	1.69074e+06	0	0	1.9511e+06	4.93296e+06	2.5131e+07
	Scrap and waste	22	2338.75	48851.2	4105.7	5596.18	20727	122750	8093.72	21401.6	13038.2	6.92572e+06	11943.8	1.65344e+06	2.1505e+06	4.65899e+07	4.02508e+06	782124	308537	13943.6	67840.3	34766.6	2862.34	1.92263e+06	0	0	0	0	0	0	0	0	0	0	0	0	11704.7	478932	4.22259e+07
	Production and supply of electricity and steam	23	8.88657e+06	8.9052e+06	5.5472e+06	1.22434e+07	4.22703e+06	7.21497e+06	7.08465e+06	2.23223e+06	3.73516e+06	5.58923e+06	6.46514e+06	5.07379e+07	2.65325e+07	4.67437e+07	1.46217e+07	1.23333e+07	5.93604e+06	5.9984e+06	5.63468e+06	559812	290924	438026	1.58928e+08	680703	2.68092e+06	1.79641e+07	6.28552e+06	3.06915e+06	9.5325e+06	1.74628e+07	6.45422e+06	2.2068e+07	0	0	-705915	778107	4.86934e+08
	Production and distribution of gas	24	7776.38	3752.69	14003.6	1006.32	1884.62	31139.9	4369.62	6711.14	1136.48	19685.2	361015	1.27326e+06	78600.9	312217	214138	501009	4779	27163.2	52442.3	1352.3	60901.3	4483.06	626335	3.24378e+06	2862.33	10532.7	6.79055e+06	7371.83	723037	2.26719e+06	708759	1.30435e+07	0	0	821741	0	3.12285e+07
	Production and distribution of water	25	33769.3	107429	24599.2	162384	71066.2	616274	163480	81265.1	106789	177442	46047.9	761157	417805	366959	161014	336013	135832	179602	207592	23477.8	110713	59444.6	722307	9532.25	744592	1.00596e+06	204296	30272	574356	2.0127e+06	760071	6.65592e+06	0	0	-59298.8	0	1.70109e+07
	Construction	26	81428.1	580945	196309	251967	224806	953145	276166	382038	314552	518547	525533	1.4132e+06	900480	1.03606e+06	697105	1.15018e+06	837483	614208	1.19978e+06	83939.9	60987.2	72608.3	1.94787e+06	44917.6	113388	3.73511e+07	4.87617e+06	1.09556e+06	2.77565e+06	2.60354e+07	0	0	0	1.28912e+09	4.94582e+06	7.73024e+06	1.38613e+09
	Transport、storage and post	27	1.08451e+07	5.2478e+06	890321	4.49063e+06	2.3365e+06	2.79569e+07	6.7549e+06	6.73802e+06	6.04083e+06	8.27277e+06	7.11484e+06	3.40347e+07	1.86939e+07	2.3622e+07	9.61901e+06	2.14235e+07	1.91326e+07	1.28183e+07	1.05275e+07	1.42135e+06	750529	769686	6.36598e+06	900884	201460	4.34981e+07	8.8029e+07	3.14872e+06	2.92073e+07	7.78939e+07	1.24008e+07	5.19508e+07	1.97301e+07	1.9237e+07	3.31672e+06	5.69463e+07	6.19667e+08
	Information transmission, software and information technology services	28	879315	236129	109965	405906	165732	844820	382546	580754	329158	501609	123873	1.52322e+06	979124	746558	707673	1.94072e+06	531082	811668	3.66157e+06	181054	39116.2	47011.7	1.49095e+06	44363	147170	1.55556e+07	5.76212e+06	3.10296e+07	3.2101e+06	3.77002e+07	1.14788e+07	4.74958e+07	0	78572400	47439.3	9.9774e+06	2.50851e+08
	Wholesale and retail trade, accommodation, food and beverage services	29	1.39792e+07	3.95219e+06	1.25143e+06	2.72928e+06	1.60472e+06	4.55453e+07	1.43575e+07	2.2243e+07	5.38823e+06	1.09418e+07	5.05726e+06	4.03974e+07	1.27142e+07	1.10302e+07	9.4654e+06	2.71354e+07	3.14812e+07	1.85763e+07	2.86751e+07	2.34475e+06	1.24354e+06	451376	6.39364e+06	335620	347657	3.38974e+07	2.15473e+07	8.34493e+06	3.87527e+07	1.24896e+08	4.61339e+07	1.96292e+08	0	4.66616e+07	8.87091e+06	1.23386e+08	9.54898e+08
	Other service industries	30	1.91454e+07	1.92341e+07	5.01121e+06	8.53621e+06	4.83502e+06	2.65432e+07	7.23493e+06	8.27713e+06	6.38218e+06	1.39588e+07	8.61676e+06	5.99777e+07	2.20316e+07	4.83789e+07	1.44686e+07	4.14751e+07	3.43685e+07	2.41982e+07	3.96596e+07	3.38034e+06	1.11893e+06	942760	3.08482e+07	1.79511e+06	2.69232e+06	1.072e+08	7.57588e+07	3.27907e+07	1.45336e+08	4.2422e+08	1.18007e+08	4.85534e+08	7.06012e+08	1.06161e+08	229951	5.49707e+07	2.65588e+09
Total Value Added		TVA	5.23588e+08	1.10951e+08	7.49239e+07	4.86389e+07	2.80191e+07	2.06995e+08	6.93194e+07	6.34732e+07	4.25573e+07	6.98342e+07	7.4415e+07	2.32013e+08	1.17737e+08	1.98476e+08	6.39713e+07	1.5739e+08	1.29292e+08	8.34579e+07	1.10328e+08	1.23841e+07	5.21018e+06	3.26569e+07	1.25543e+08	6.7663e+06	7.81433e+06	3.68048e+08	2.29347e+08	1.17995e+08	5.93679e+08	1.46318e+09
Total Inputs		TI	8.94213e+08	2.25082e+08	1.22639e+08	1.24816e+08	6.34438e+07	8.79596e+08	3.65805e+08	2.97016e+08	1.87489e+08	2.93529e+08	4.00132e+08	1.21025e+09	4.66046e+08	1.10113e+09	3.22666e+08	7.38406e+08	6.50002e+08	5.01167e+08	6.48012e+08	5.48783e+07	2.5131e+07	4.22259e+07	4.86934e+08	3.12285e+07	1.70109e+07	1.38613e+09	6.19667e+08	2.50851e+08	9.54898e+08	2.65588e+09
